# Supplementary material for: Tetra­aqua­bis­[2-(2-nitro­phen­yl)acetato-κO]cobalt(II)
Source: Acta Crystallogr E Crystallogr Commun. 2015 Feb 11;71(Pt 3):m59–60. doi: 10.1107/S2056989015002467 (PMC4350698; doi:10.1107/S2056989015002467)
Supplement: Supplementary file 1 [file e-71-00m59-sup1.cif]

##############################################################################
#                                                                            #
# This CIF contains the data in a paper accepted for publication in          #
# Acta Crystallographica Section E. It conforms to the requirements of       #
# Notes for Authors for Acta Crystallographica Section E, and has been       #
# peer reviewed under the auspices of the IUCr Commission on Journals.       #
#                                                                            #
# Full details of the Crystallographic Information File format               #
# are given in the paper "The Crystallographic Information File (CIF):       #
# a New Standard Archive File for Crystallography" by S. R. Hall, F. H.      #
# Allen and I. D. Brown [Acta Cryst. (1991), A47, 655-685].                  #
#                                                                            #
# The current version of the core CIF dictionary is obtainable from          #
# ftp://ftp.iucr.org/pub/cif_core.dic.                                       #
#                                                                            #
# Software is freely available for graphical display of the structure(s)     #
# in this CIF. For information consult the CIF software page                 #
# http://www.iucr.org/resources/cif/software.                                #
#                                                                            #
# This file may be used for bona fide research purposes within the           #
# scientific community so long as proper attribution is given to the journal # 
# article from which it was obtained.                                        #
#                                                                            #
##############################################################################
data_global
_audit_creation_method     ?
_journal_date_recd_electronic     2015-01-26
_journal_date_accepted     2015-02-05
_journal_name_full     'Acta Crystallographica, Section E'
_journal_year     2015
_journal_volume     71
_journal_issue      3
_journal_page_first     m59
_journal_page_last     m60
_journal_paper_category     HM
_journal_paper_doi     10.1107/S2056989015002467
_journal_coeditor_code     WM5121
_publ_contact_author
;
Muhammad Nawaz Tahir
University of Sargodha
Department of Physics
Sargodha
Pakistan
;
_publ_contact_author_email     'dmntahir_uos@yahoo.com'
_publ_contact_author_fax     '0092 48 32 22 121'
_publ_contact_author_phone     '0092 48 92 30 914'
_publ_section_title
;
Tetraaquabis[2-(2-nitrophenyl)acetato-\k<i>O</i>]cobalt(II)
;
loop_
    _publ_author_name
    _publ_author_footnote
    _publ_author_address
    'Muhammad Danish' .
;
Department of Chemistry
Institute of Chemical and Biological Sciences
University of Gujrat
Gujrat 50700
Pakistan
;
    'Tahir, Muhammad Nawaz' .
;
Department of Physics
University of Sargodha
Sargodha
Punjab
Pakistan
;
    'Sana Iftikhar' .
;
Department of Chemistry
Institute of Chemical and Biological Sciences
University of Gujrat
Gujrat 50700
Pakistan
;
    'Muhammad Asam Raza' .
;
Department of Chemistry
Institute of Chemical and Biological Sciences
University of Gujrat
Gujrat 50700
Pakistan
;
    'Muhammad Ashfaq' .
;
Department of Chemistry
Institute of Chemical and Biological Sciences
University of Gujrat
Gujrat 50700
Pakistan
;
data_I
_database_code_depnum_ccdc_archive 'CCDC 1047494'
_audit_creation_method     SHELXL-97
_chemical_name_systematic
;
Tetraaquabis[2-(2-nitrophenyl)acetato-\k<i>O</i>]cobalt(II)
;
_chemical_name_common     ?
_chemical_formula_moiety     'C16 H20 Co N2 O12'
_chemical_formula_sum     'C16 H20 Co N2 O12'
_chemical_formula_iupac     '[Co (C8 H6 N O4)2 (H2 O)4]'
_chemical_formula_weight     491.27
_shelx_space_group_comment
;
The symmetry employed for this shelxl refinement is uniquely defined
by the following loop, which should always be used as a source of
symmetry information in preference to the above space-group names.
They are only intended as comments.
;
_space_group_crystal_system     monoclinic
_space_group_name_H-M_alt     'P 21/n'
_space_group_name_Hall     '-P 2yn'
loop_
    _space_group_symop_operation_xyz
    'x, y, z'
    '-x+1/2, y+1/2, -z+1/2'
    '-x, -y, -z'
    'x-1/2, -y-1/2, z-1/2'
_cell_length_a     5.4431(3)
_cell_length_b     6.4313(4)
_cell_length_c     28.5697(15)
_cell_angle_alpha     90
_cell_angle_beta     92.762(2)
_cell_angle_gamma     90
_cell_volume     998.96(10)
_cell_formula_units_Z     2
_cell_measurement_reflns_used     2154
_cell_measurement_theta_min     2.855
_cell_measurement_theta_max     27.000
_cell_measurement_temperature     296(2)
_exptl_crystal_description     prism
_exptl_crystal_colour     'light-orange'
_exptl_crystal_size_max     0.32
_exptl_crystal_size_mid     0.24
_exptl_crystal_size_min     0.20
_exptl_crystal_density_diffrn     1.633
_exptl_crystal_density_meas     ?
_exptl_crystal_density_method     'not measured'
_exptl_crystal_F_000     506
_exptl_absorpt_coefficient_mu     0.928
_exptl_absorpt_correction_type     multi-scan
_exptl_absorpt_process_details
;
(<i>SADABS</i>; Bruker, 2007)
;
_exptl_absorpt_correction_T_min     0.758
_exptl_absorpt_correction_T_max     0.835
_exptl_special_details
;
;
_diffrn_ambient_temperature     296(2)
_diffrn_radiation_type     MoK\a
_diffrn_radiation_wavelength     0.71073
_diffrn_radiation_source     'fine-focus sealed tube'
_diffrn_radiation_monochromator     graphite
_diffrn_measurement_device_type     'Bruker Kappa APEXII CCD'
_diffrn_measurement_method     \w
_diffrn_detector_area_resol_mean     7.80
_diffrn_reflns_number     8913
_diffrn_reflns_av_R_equivalents     0.0255
_diffrn_reflns_theta_min     2.855
_diffrn_reflns_theta_max     27.00
_diffrn_reflns_theta_full     27.00
_diffrn_measured_fraction_theta_max     0.992
_diffrn_measured_fraction_theta_full     0.992
_diffrn_reflns_limit_h_min     -6
_diffrn_reflns_limit_h_max     5
_diffrn_reflns_limit_k_min     -8
_diffrn_reflns_limit_k_max     8
_diffrn_reflns_limit_l_min     -36
_diffrn_reflns_limit_l_max     36
_diffrn_standards_number     0
_diffrn_standards_interval_count     ?
_diffrn_standards_interval_time     ?
_diffrn_standards_decay_%     ?
_refine_special_details
;
Refinement of <i>F</i>^2^ against ALL reflections. The weighted <i>R</i>-factor
<i>wR</i> and goodness of fit <i>S</i> are based on <i>F</i>^2^, conventional
<i>R</i>-factors <i>R</i> are based on <i>F</i>, with <i>F</i> set to zero for
negative <i>F</i>^2^. The threshold expression of <i>F</i>^2^ >
\s(<i>F</i>^2^) is used only for calculating <i>R</i>-factors(gt) <i>etc</i>.
and is not relevant to the choice of reflections for refinement.
<i>R</i>-factors based on <i>F</i>^2^ are statistically about twice as large
as those based on <i>F</i>, and <i>R</i>-factors based on ALL data will be
even larger.
;
_reflns_number_total     2156
_reflns_number_gt     1937
_reflns_threshold_expression     I>2\s(I)
_refine_ls_structure_factor_coef     Fsqd
_refine_ls_matrix_type     full
_refine_ls_R_factor_all     0.0323
_refine_ls_R_factor_gt     0.0277
_refine_ls_wR_factor_gt     0.0677
_refine_ls_wR_factor_ref     0.0704
_refine_ls_goodness_of_fit_ref     1.044
_refine_ls_restrained_S_all     1.044
_refine_ls_number_reflns     2156
_refine_ls_number_parameters     154
_refine_ls_number_restraints     0
_refine_ls_hydrogen_treatment     mixed
_refine_ls_weighting_scheme     calc
_refine_ls_weighting_details
              'w=1/[\s^2^(Fo^2^)+(0.0339P)^2^+0.3677P] where P=(Fo^2^+2Fc^2^)/3'
_atom_sites_solution_hydrogens     geom
_atom_sites_solution_primary     direct
_atom_sites_solution_secondary     difmap
_refine_ls_shift/su_max     0.000
_refine_ls_shift/su_mean     0.000
_refine_diff_density_max     0.265
_refine_diff_density_min     -0.284
loop_
    _atom_type_symbol
    _atom_type_description
    _atom_type_scat_dispersion_real
    _atom_type_scat_dispersion_imag
    _atom_type_scat_source
    'C' 'C' 0.0033 0.0016
                         'International Tables Vol C Tables 4.2.6.8 and 6.1.1.4'
    'H' 'H' 0.0000 0.0000
                         'International Tables Vol C Tables 4.2.6.8 and 6.1.1.4'
    'N' 'N' 0.0061 0.0033
                         'International Tables Vol C Tables 4.2.6.8 and 6.1.1.4'
    'O' 'O' 0.0106 0.0060
                         'International Tables Vol C Tables 4.2.6.8 and 6.1.1.4'
    'Co' 'Co' 0.3494 0.9721
                         'International Tables Vol C Tables 4.2.6.8 and 6.1.1.4'
_computing_data_collection
;
APEX2 (Bruker, 2007)
;
_computing_cell_refinement
;
SAINT (Bruker, 2007)
;
_computing_data_reduction
;
SAINT (Bruker, 2007)
;
_computing_structure_solution
;
SHELXS97 (Sheldrick, 2008)
;
_computing_structure_refinement
;
SHELXL97 (Sheldrick, 2008)
;
_computing_molecular_graphics
;
ORTEP-3 for Windows (Farrugia, 2012) and PLATON (Spek, 2009)
;
_computing_publication_material
;
WinGX (Farrugia, 2012) and PLATON (Spek, 2009)
;
loop_
    _atom_site_type_symbol
    _atom_site_label
    _atom_site_fract_x
    _atom_site_fract_y
    _atom_site_fract_z
    _atom_site_U_iso_or_equiv
    _atom_site_adp_type
    _atom_site_calc_flag
    _atom_site_occupancy
    _atom_site_disorder_assembly
    _atom_site_disorder_group
    Co Co1 1.0000 0.0000 0.0000 0.02745(10) Uani d 1 . .
    O O1 0.78213(19) 0.21130(18) 0.03439(4) 0.0354(3) Uani d 1 . .
    O O2 1.0428(2) 0.45515(17) 0.06128(4) 0.0349(3) Uani d 1 . .
    O O3 0.9861(3) 0.1663(2) 0.13936(6) 0.0656(4) Uani d 1 . .
    O O4 1.2715(3) 0.2897(3) 0.18485(7) 0.0860(6) Uani d 1 . .
    O O5 0.7121(2) -0.21593(19) -0.00252(5) 0.0367(3) Uani d 1 . .
    H H5A 0.572(4) -0.193(3) -0.0126(7) 0.044 Uiso d 1 . .
    H H5B 0.761(4) -0.309(3) -0.0197(7) 0.044 Uiso d 1 . .
    O O6 1.1243(2) -0.1312(2) 0.06473(5) 0.0396(3) Uani d 1 . .
    H H6A 1.089(4) -0.249(4) 0.0668(7) 0.047 Uiso d 1 . .
    H H6B 1.076(4) -0.079(4) 0.0883(8) 0.047 Uiso d 1 . .
    N N1 1.0723(3) 0.3042(2) 0.16413(5) 0.0449(4) Uani d 1 . .
    C C1 0.8429(3) 0.3604(2) 0.06134(5) 0.0302(3) Uani d 1 . .
    C C2 0.6512(3) 0.4255(4) 0.09495(7) 0.0465(5) Uani d 1 . .
    H H2A 0.5280 0.5076 0.0776 0.056 Uiso calc 1 . .
    H H2B 0.5702 0.3010 0.1056 0.056 Uiso calc 1 . .
    C C3 0.7378(3) 0.5481(3) 0.13750(6) 0.0360(4) Uani d 1 . .
    C C4 0.6146(4) 0.7320(3) 0.14716(7) 0.0477(5) Uani d 1 . .
    H H4 0.4881 0.7762 0.1265 0.057 Uiso calc 1 . .
    C C5 0.6733(4) 0.8505(3) 0.18614(7) 0.0501(5) Uani d 1 . .
    H H5 0.5823 0.9693 0.1920 0.060 Uiso calc 1 . .
    C C6 0.8658(4) 0.7945(3) 0.21649(7) 0.0478(5) Uani d 1 . .
    H H6 0.9062 0.8753 0.2427 0.057 Uiso calc 1 . .
    C C7 0.9977(3) 0.6180(3) 0.20765(6) 0.0419(4) Uani d 1 . .
    H H7 1.1312 0.5804 0.2274 0.050 Uiso calc 1 . .
    C C8 0.9304(3) 0.4964(2) 0.16911(6) 0.0340(4) Uani d 1 . .
loop_
    _atom_site_aniso_label
    _atom_site_aniso_U_11
    _atom_site_aniso_U_22
    _atom_site_aniso_U_33
    _atom_site_aniso_U_12
    _atom_site_aniso_U_13
    _atom_site_aniso_U_23
    Co1 0.01995(16) 0.02718(16) 0.03467(18) 0.00213(11) -0.00444(11)
                                                                    -0.00896(12)
    O1 0.0242(5) 0.0371(6) 0.0445(7) 0.0033(5) -0.0030(5) -0.0170(5)
    O2 0.0296(6) 0.0312(6) 0.0437(7) 0.0001(5) -0.0005(5) -0.0103(5)
    O3 0.0995(13) 0.0358(8) 0.0613(9) 0.0115(8) 0.0019(9) -0.0049(7)
    O4 0.0700(11) 0.0865(13) 0.0987(14) 0.0409(10) -0.0245(10) -0.0129(11)
    O5 0.0227(6) 0.0368(6) 0.0501(7) 0.0005(5) -0.0034(5) -0.0142(6)
    O6 0.0452(7) 0.0307(6) 0.0417(7) 0.0038(5) -0.0094(6) -0.0072(5)
    N1 0.0545(10) 0.0427(9) 0.0380(8) 0.0124(7) 0.0064(7) 0.0062(7)
    C1 0.0244(8) 0.0328(8) 0.0328(8) 0.0075(6) -0.0058(6) -0.0059(6)
    C2 0.0287(9) 0.0635(12) 0.0468(11) 0.0016(8) -0.0009(8) -0.0240(9)
    C3 0.0286(9) 0.0451(9) 0.0345(9) 0.0011(7) 0.0027(7) -0.0089(7)
    C4 0.0394(10) 0.0592(12) 0.0439(10) 0.0161(9) -0.0047(8) -0.0120(9)
    C5 0.0569(12) 0.0461(11) 0.0473(11) 0.0134(9) 0.0030(9) -0.0123(9)
    C6 0.0560(12) 0.0498(11) 0.0374(10) 0.0006(9) 0.0010(8) -0.0146(8)
    C7 0.0417(10) 0.0530(11) 0.0305(8) 0.0021(8) -0.0034(7) -0.0011(8)
    C8 0.0351(9) 0.0353(9) 0.0319(8) 0.0026(7) 0.0054(7) 0.0003(7)
_geom_special_details
;
All e.s.d.'s (except the e.s.d. in the dihedral angle between two l.s. planes)
are estimated using the full covariance matrix. The cell e.s.d.'s are taken
into account individually in the estimation of e.s.d.'s in distances, angles
and torsion angles; correlations between e.s.d.'s in cell parameters are only
used when they are defined by crystal symmetry. An approximate (isotropic)
treatment of cell e.s.d.'s is used for estimating e.s.d.'s involving l.s.
planes.
;
loop_
    _geom_bond_atom_site_label_1
    _geom_bond_atom_site_label_2
    _geom_bond_site_symmetry_2
    _geom_bond_distance
    _geom_bond_publ_flag
    Co1 O1 3_755 2.0810(11) ?
    Co1 O1 . 2.0810(11) ?
    Co1 O5 . 2.0925(12) ?
    Co1 O5 3_755 2.0925(12) ?
    Co1 O6 . 2.1141(13) ?
    Co1 O6 3_755 2.1141(13) ?
    O1 C1 . 1.2637(18) ?
    O2 C1 . 1.2473(19) ?
    O3 N1 . 1.214(2) ?
    O4 N1 . 1.213(2) ?
    O5 H5A . 0.82(2) ?
    O5 H5B . 0.82(2) ?
    O6 H6A . 0.78(2) ?
    O6 H6B . 0.81(2) ?
    N1 C8 . 1.468(2) ?
    C1 C2 . 1.511(2) ?
    C2 C3 . 1.505(2) ?
    C2 H2A . 0.9700 ?
    C2 H2B . 0.9700 ?
    C3 C8 . 1.391(2) ?
    C3 C4 . 1.394(3) ?
    C4 C5 . 1.374(3) ?
    C4 H4 . 0.9300 ?
    C5 C6 . 1.376(3) ?
    C5 H5 . 0.9300 ?
    C6 C7 . 1.373(3) ?
    C6 H6 . 0.9300 ?
    C7 C8 . 1.385(2) ?
    C7 H7 . 0.9300 ?
loop_
    _geom_angle_atom_site_label_1
    _geom_angle_atom_site_label_2
    _geom_angle_atom_site_label_3
    _geom_angle_site_symmetry_1
    _geom_angle_site_symmetry_3
    _geom_angle
    _geom_angle_publ_flag
    O1 Co1 O1 3_755 . 180.0 ?
    O1 Co1 O5 3_755 . 89.61(5) ?
    O1 Co1 O5 . . 90.39(5) ?
    O1 Co1 O5 3_755 3_755 90.39(5) ?
    O1 Co1 O5 . 3_755 89.61(5) ?
    O5 Co1 O5 . 3_755 180.0 ?
    O1 Co1 O6 3_755 . 89.23(5) ?
    O1 Co1 O6 . . 90.77(5) ?
    O5 Co1 O6 . . 88.44(5) ?
    O5 Co1 O6 3_755 . 91.56(5) ?
    O1 Co1 O6 3_755 3_755 90.77(5) ?
    O1 Co1 O6 . 3_755 89.23(5) ?
    O5 Co1 O6 . 3_755 91.56(5) ?
    O5 Co1 O6 3_755 3_755 88.44(5) ?
    O6 Co1 O6 . 3_755 180.00(6) ?
    C1 O1 Co1 . . 130.14(10) ?
    Co1 O5 H5A . . 125.5(15) ?
    Co1 O5 H5B . . 103.7(14) ?
    H5A O5 H5B . . 104(2) ?
    Co1 O6 H6A . . 112.4(16) ?
    Co1 O6 H6B . . 117.5(16) ?
    H6A O6 H6B . . 104(2) ?
    O4 N1 O3 . . 122.64(18) ?
    O4 N1 C8 . . 118.61(17) ?
    O3 N1 C8 . . 118.75(16) ?
    O2 C1 O1 . . 124.94(15) ?
    O2 C1 C2 . . 119.65(14) ?
    O1 C1 C2 . . 115.40(14) ?
    C3 C2 C1 . . 117.33(14) ?
    C3 C2 H2A . . 108.0 ?
    C1 C2 H2A . . 108.0 ?
    C3 C2 H2B . . 108.0 ?
    C1 C2 H2B . . 108.0 ?
    H2A C2 H2B . . 107.2 ?
    C8 C3 C4 . . 115.41(16) ?
    C8 C3 C2 . . 126.60(16) ?
    C4 C3 C2 . . 117.98(16) ?
    C5 C4 C3 . . 122.40(18) ?
    C5 C4 H4 . . 118.8 ?
    C3 C4 H4 . . 118.8 ?
    C4 C5 C6 . . 120.38(18) ?
    C4 C5 H5 . . 119.8 ?
    C6 C5 H5 . . 119.8 ?
    C7 C6 C5 . . 119.33(17) ?
    C7 C6 H6 . . 120.3 ?
    C5 C6 H6 . . 120.3 ?
    C6 C7 C8 . . 119.51(17) ?
    C6 C7 H7 . . 120.2 ?
    C8 C7 H7 . . 120.2 ?
    C7 C8 C3 . . 122.90(16) ?
    C7 C8 N1 . . 115.63(16) ?
    C3 C8 N1 . . 121.46(15) ?
loop_
    _geom_torsion_atom_site_label_1
    _geom_torsion_atom_site_label_2
    _geom_torsion_atom_site_label_3
    _geom_torsion_atom_site_label_4
    _geom_torsion_site_symmetry_1
    _geom_torsion_site_symmetry_2
    _geom_torsion_site_symmetry_3
    _geom_torsion_site_symmetry_4
    _geom_torsion
    _geom_torsion_publ_flag
    Co1 O1 C1 O2 . . . . 25.0(2) ?
    Co1 O1 C1 C2 . . . . -156.08(13) ?
    O2 C1 C2 C3 . . . . -20.9(3) ?
    O1 C1 C2 C3 . . . . 160.19(17) ?
    C1 C2 C3 C8 . . . . -50.9(3) ?
    C1 C2 C3 C4 . . . . 129.5(2) ?
    C8 C3 C4 C5 . . . . -2.3(3) ?
    C2 C3 C4 C5 . . . . 177.3(2) ?
    C3 C4 C5 C6 . . . . 2.6(3) ?
    C4 C5 C6 C7 . . . . -0.5(3) ?
    C5 C6 C7 C8 . . . . -1.8(3) ?
    C6 C7 C8 C3 . . . . 2.2(3) ?
    C6 C7 C8 N1 . . . . -176.35(17) ?
    C4 C3 C8 C7 . . . . -0.1(3) ?
    C2 C3 C8 C7 . . . . -179.68(18) ?
    C4 C3 C8 N1 . . . . 178.29(16) ?
    C2 C3 C8 N1 . . . . -1.3(3) ?
    O4 N1 C8 C7 . . . . -19.3(3) ?
    O3 N1 C8 C7 . . . . 160.92(17) ?
    O4 N1 C8 C3 . . . . 162.21(19) ?
    O3 N1 C8 C3 . . . . -17.6(3) ?
loop_
    _geom_hbond_atom_site_label_D
    _geom_hbond_atom_site_label_H
    _geom_hbond_atom_site_label_A
    _geom_hbond_site_symmetry_A
    _geom_hbond_distance_DH
    _geom_hbond_distance_HA
    _geom_hbond_distance_DA
    _geom_hbond_angle_DHA
    O5 H5A O1 3_655 0.82(2) 2.00(2) 2.7984(16) 166(2)
    O5 H5B O2 3_755 0.82(2) 1.89(2) 2.6797(17) 161(2)
    O6 H6A O2 1_545 0.78(2) 1.93(2) 2.6979(17) 169(2)
    O6 H6B O3 . 0.81(2) 2.22(2) 2.988(2) 159(2)
_shelx_res_file
;
TITL CONPAA_0m in P2(1)/n LIGHT ORANGE PRISM
CELL 0.71073 5.4431 6.4313 28.5697 90.000 92.762 90.000
ZERR 2.00 0.0003 0.0004 0.0015 0.000 0.002 0.000
LATT 1
SYMM -x+1/2, y+1/2, -z+1/2
SFAC C  H  N  O  Co
UNIT 32  40 4  24  2
OMIT -3 54
L.S. 40
ACTA
BOND $H
HTAB
CONF
LIST 4
FMAP 2
PLAN 10
SIZE 0.32 0.24 0.20
TEMP 23.000
OMIT 1   0   1
OMIT 0   0   2
EQIV $1 -x+1, -y, -z
HTAB O5 O1_$1
EQIV $2 -x+2, -y, -z
HTAB O5 O2_$2
EQIV $3 x, y-1, z
HTAB O6 O2_$3
HTAB O6 O3
WGHT    0.033900    0.367700
FVAR       0.24933
CO1   5    1.000000    0.000000    0.000000    10.50000    0.01995    0.02718 =
         0.03467   -0.00896   -0.00444    0.00213
O1    4    0.782127    0.211303    0.034388    11.00000    0.02421    0.03712 =
         0.04448   -0.01698   -0.00300    0.00329
O2    4    1.042815    0.455147    0.061281    11.00000    0.02957    0.03122 =
         0.04368   -0.01030   -0.00052    0.00008
O3    4    0.986141    0.166324    0.139363    11.00000    0.09950    0.03584 =
         0.06133   -0.00495    0.00193    0.01148
O4    4    1.271463    0.289748    0.184850    11.00000    0.07002    0.08648 =
         0.09868   -0.01291   -0.02454    0.04090
O5    4    0.712104   -0.215925   -0.002517    11.00000    0.02272    0.03681 =
         0.05010   -0.01417   -0.00345    0.00050
H5A   2    0.571501   -0.193215   -0.012558    11.00000   -1.20000
H5B   2    0.761173   -0.308603   -0.019711    11.00000   -1.20000
O6    4    1.124315   -0.131232    0.064727    11.00000    0.04518    0.03066 =
         0.04172   -0.00720   -0.00935    0.00383
H6A   2    1.089131   -0.248848    0.066756    11.00000   -1.20000
H6B   2    1.075561   -0.079448    0.088320    11.00000   -1.20000
N1    3    1.072324    0.304183    0.164125    11.00000    0.05452    0.04270 =
         0.03799    0.00616    0.00637    0.01236
C1    1    0.842907    0.360378    0.061337    11.00000    0.02441    0.03279 =
         0.03280   -0.00591   -0.00584    0.00749
C2    1    0.651151    0.425500    0.094955    11.00000    0.02874    0.06350 =
         0.04685   -0.02397   -0.00091    0.00159
AFIX  23
H2A   2    0.527971    0.507606    0.077648    11.00000   -1.20000
H2B   2    0.570231    0.300973    0.105606    11.00000   -1.20000
AFIX   0
C3    1    0.737827    0.548081    0.137495    11.00000    0.02859    0.04510 =
         0.03448   -0.00889    0.00266    0.00109
C4    1    0.614584    0.732033    0.147159    11.00000    0.03940    0.05922 =
         0.04390   -0.01202   -0.00466    0.01612
AFIX  43
H4    2    0.488059    0.776166    0.126473    11.00000   -1.20000
AFIX   0
C5    1    0.673253    0.850518    0.186138    11.00000    0.05692    0.04608 =
         0.04729   -0.01232    0.00301    0.01336
AFIX  43
H5    2    0.582276    0.969272    0.192031    11.00000   -1.20000
AFIX   0
C6    1    0.865764    0.794484    0.216488    11.00000    0.05604    0.04978 =
         0.03736   -0.01459    0.00102    0.00057
AFIX  43
H6    2    0.906161    0.875324    0.242731    11.00000   -1.20000
AFIX   0
C7    1    0.997666    0.618009    0.207646    11.00000    0.04166    0.05304 =
         0.03047   -0.00106   -0.00335    0.00214
AFIX  43
H7    2    1.131162    0.580400    0.227381    11.00000   -1.20000
AFIX   0
C8    1    0.930442    0.496381    0.169112    11.00000    0.03508    0.03530 =
         0.03190    0.00025    0.00536    0.00263
HKLF 4 1 1 0 0 0 1 0 0 0 1
REM  CONPAA_0m in P2(1)/n LIGHT ORANGE PRISM
REM R1 =  0.0277 for    1937 Fo > 4sig(Fo)  and  0.0323 for all    2156 data
REM    154 parameters refined using      0 restraints
END
WGHT      0.0339      0.3677
REM Instructions for potential hydrogen bonds
HTAB O5 O1_$1
HTAB O5 O2_$2
HTAB O6 O2_$3
HTAB O6 O3
REM Highest difference peak  0.265,  deepest hole -0.284,  1-sigma level  0.056
Q1    1   0.7090  0.4930  0.1139  11.00000  0.05    0.26
Q2    1   1.1582  0.2579  0.2095  11.00000  0.05    0.25
Q3    1   0.7529  0.3821  0.0833  11.00000  0.05    0.24
Q4    1   0.5049  0.3965  0.0886  11.00000  0.05    0.22
Q5    1   0.9932  0.3852  0.0673  11.00000  0.05    0.19
Q6    1   1.1507  0.4107  0.0833  11.00000  0.05    0.19
Q7    1   0.9311  0.5422  0.1935  11.00000  0.05    0.18
Q8    1   1.0347  0.5468  0.0829  11.00000  0.05    0.18
Q9    1   1.1397  0.3832  0.0444  11.00000  0.05    0.17
Q10   1   0.8757  0.6726  0.2192  11.00000  0.05    0.17
;
_shelxl_version_number     2014/6
