# Supplementary material for: Tetra­aqua­bis­[2-(2-nitro­phen­yl)acetato-κO]cobalt(II)
Source: Acta Crystallogr E Crystallogr Commun. 2015 Feb 11;71(Pt 3):m59–60. doi: 10.1107/S2056989015002467 (PMC4350698; doi:10.1107/S2056989015002467)
Supplement: Supplementary file 2 [file e-71-00m59-Isup2.hkl]

#
# h,k,l, Fc-squared, Fo-squared, sigma(Fo-squared), status flag
#
data_I
_shelx_title ' CONPAA_0m in P2(1)/n LIGHT ORANGE PRISM'
_shelx_refln_list_code          4
_shelx_F_calc_maximum      131.18
_exptl_crystal_F_000       506.00
_reflns_d_resolution_high  0.7831

loop_
 _space_group_symop_operation_xyz
 'x, y, z'
 '-x+1/2, y+1/2, -z+1/2'
 '-x, -y, -z'
 'x-1/2, -y-1/2, z-1/2'

_cell_length_a     5.4431
_cell_length_b     6.4313
_cell_length_c    28.5697
_cell_angle_alpha  90.000
_cell_angle_beta   92.762
_cell_angle_gamma  90.000

_shelx_F_squared_multiplier     1.000

loop_
 _refln_index_h
 _refln_index_k
 _refln_index_l
 _refln_F_squared_calc
 _refln_F_squared_meas
 _refln_F_squared_sigma
 _refln_observed_status
   2   0   0        875.44        830.63        10.86 o
   4   0   0       1069.64       1109.49        15.09 o
   6   0   0        177.02        173.73        13.67 o
   1   1   0        399.14        358.62         3.09 o
   2   1   0       1537.98       1515.11        12.65 o
   3   1   0        125.22        109.76         1.67 o
   4   1   0        721.96        752.88        10.41 o
   5   1   0        285.97        304.95         6.61 o
   6   1   0         31.25         36.75         5.54 o
   0   2   0        698.47        685.75        12.97 o
   1   2   0         34.32         33.25         2.28 o
   2   2   0       5585.10       5804.04        65.08 o
   3   2   0         43.44         52.00         1.48 o
   4   2   0        451.41        502.18         6.24 o
   5   2   0        227.85        221.73         3.77 o
   6   2   0        180.05        173.67        10.62 o
   1   3   0         48.21         31.82         1.88 o
   2   3   0         13.10          9.97         1.36 o
   3   3   0        295.49        292.46         6.41 o
   4   3   0         18.07         18.65         4.28 o
   5   3   0        449.05        447.07        10.60 o
   6   3   0         52.66         51.03         5.01 o
   0   4   0       1282.99       1244.49        19.56 o
   1   4   0          0.96         -1.58         1.05 o
   2   4   0        229.65        218.17         4.78 o
   3   4   0          6.68          0.80         1.84 o
   4   4   0        731.24        681.35        12.01 o
   5   4   0          0.79          1.40         1.69 o
   6   4   0          1.54          4.08         3.23 o
   1   5   0        351.65        337.49         5.48 o
   2   5   0        184.97        183.21         4.32 o
   3   5   0        311.63        311.63         7.73 o
   4   5   0          4.70          6.07         1.90 o
   5   5   0        243.84        265.37         8.11 o
   0   6   0        638.91        647.12        13.32 o
   1   6   0         36.70         39.83         2.29 o
   2   6   0        476.42        450.60         7.52 o
   3   6   0         11.49          9.97         2.22 o
   4   6   0         87.11         82.95         5.64 o
   1   7   0        119.65        124.48         6.19 o
   2   7   0         27.55         30.43         3.60 o
   3   7   0        250.93        248.01         7.43 o
   0   8   0         78.21         83.43         7.11 o
   1   8   0          0.05         -3.03         2.49 o
  -5   0   1        549.00        567.84        24.13 o
  -3   0   1       1957.11       2068.49        31.27 o
  -1   0   1       5689.69       5109.36        95.66 o
   3   0   1       3194.76       3331.65        37.95 o
   5   0   1         77.60         73.64         4.10 o
  -6   1   1        158.88        169.40        12.55 o
  -5   1   1         88.33         95.35         3.49 o
  -4   1   1        410.75        412.54         6.84 o
  -3   1   1         88.85         70.40         1.32 o
  -2   1   1        872.16        835.34         7.74 o
  -1   1   1        191.84        233.73         2.74 o
   0   1   1         61.74         59.30         1.13 o
   1   1   1        652.12        668.11         5.42 o
   2   1   1        643.81        621.49         5.96 o
   3   1   1          0.00         -0.61         0.41 o
   4   1   1        545.32        548.82         5.80 o
   5   1   1         52.69         53.73         3.00 o
   6   1   1        186.52        192.42        10.04 o
  -6   2   1          0.98          0.21         2.30 o
  -5   2   1         52.19         53.24         4.42 o
  -4   2   1        367.22        356.56         4.72 o
  -3   2   1       1875.09       1948.99        17.66 o
  -2   2   1       2128.20       2229.42        24.40 o
  -1   2   1       1513.08       1577.37        15.87 o
   0   2   1        922.77        854.80         9.97 o
   1   2   1       4310.27       4534.21        47.88 o
   2   2   1         93.81         72.55         6.85 o
   3   2   1        797.12        861.67         8.93 o
   4   2   1        228.31        221.67         3.35 o
   5   2   1        660.00        668.22         9.92 o
   6   2   1         22.43         18.14         3.54 o
  -6   3   1        215.78        217.47         9.01 o
  -5   3   1         96.46         86.68         3.81 o
  -4   3   1        627.81        648.18        11.81 o
  -3   3   1         16.95         17.89         1.28 o
  -2   3   1       1203.54       1294.86        16.82 o
  -1   3   1         23.21         13.01         1.28 o
   0   3   1        223.72        269.15         4.34 o
   1   3   1        986.47       1031.38        13.83 o
   2   3   1        755.15        746.01        10.51 o
   3   3   1         55.99         47.84         3.64 o
   4   3   1          2.52          5.01         2.63 o
   5   3   1        148.28        138.91         4.38 o
   6   3   1        261.96        268.21        15.93 o
  -6   4   1         29.39         25.16         4.51 o
  -5   4   1        214.33        192.51         8.98 o
  -4   4   1         18.88         14.99         3.11 o
  -3   4   1        506.04        509.41         8.34 o
  -2   4   1        175.17        183.93         4.38 o
  -1   4   1        313.68        301.68         4.32 o
   0   4   1        121.72        111.58         3.34 o
   1   4   1        381.33        382.90         6.83 o
   2   4   1        142.72        147.52         3.91 o
   3   4   1       1384.11       1371.42        18.42 o
   4   4   1         47.79         45.24         3.19 o
   5   4   1        195.76        192.47         5.11 o
   6   4   1          8.59          8.77         4.99 o
  -5   5   1         14.10         20.48         3.16 o
  -4   5   1        336.77        329.36         6.87 o
  -3   5   1          8.44         12.29         2.12 o
  -2   5   1         12.16         13.83         1.73 o
  -1   5   1        138.73        137.54         3.11 o
   0   5   1        876.92        913.91        10.56 o
   1   5   1        179.34        171.87         4.74 o
   2   5   1        167.57        174.65         4.74 o
   3   5   1         58.31         61.91         3.61 o
   4   5   1        412.61        384.19         7.51 o
   5   5   1          6.44          6.05         2.13 o
  -4   6   1         22.81         17.73         3.34 o
  -3   6   1        104.45         96.41         4.87 o
  -2   6   1         23.95         18.42         2.28 o
  -1   6   1        508.90        499.54         9.56 o
   0   6   1         14.96         12.14         1.91 o
   1   6   1        612.34        636.78         8.55 o
   2   6   1        122.12        123.80         4.07 o
   3   6   1        138.06        132.44         5.04 o
   4   6   1          1.66          1.96         2.24 o
  -3   7   1          0.10          3.97         2.53 o
  -2   7   1        720.04        723.95        13.77 o
  -1   7   1          7.65          4.75         2.28 o
   0   7   1        128.15        136.89         5.41 o
   1   7   1        101.57         94.96         5.58 o
   2   7   1         78.03         90.27         4.52 o
   3   7   1         50.14         53.14         3.90 o
  -1   8   1         83.07         88.47         6.01 o
   0   8   1          0.03         -2.20         2.55 o
   1   8   1        103.84        108.16         5.71 o
  -6   0   2        126.73        113.41        12.55 o
  -4   0   2       1458.85       1435.68        43.75 o
  -2   0   2       2440.99       2407.04        46.12 o
   2   0   2       1008.50       1135.69        13.49 o
   4   0   2        456.12        490.94         7.68 o
   6   0   2        350.15        359.68        20.11 o
  -6   1   2         21.88         15.71         4.99 o
  -5   1   2        140.57        130.99         3.94 o
  -4   1   2          4.38          5.99         2.08 o
  -3   1   2        805.65        801.73         8.25 o
  -2   1   2       1250.80       1281.10        15.05 o
  -1   1   2       7661.10       7377.87        58.62 o
   0   1   2        971.13       1070.43         9.42 o
   1   1   2        960.03        924.73         7.70 o
   2   1   2       1179.09       1265.71         9.72 o
   3   1   2        853.66        885.86         7.78 o
   4   1   2        649.44        662.79         7.42 o
   5   1   2        465.45        485.79         9.28 o
   6   1   2         17.78         14.17         4.35 o
  -6   2   2        408.00        418.25        11.63 o
  -5   2   2         88.87         86.37         7.09 o
  -4   2   2          8.92          9.64         1.82 o
  -3   2   2        167.69        181.41         2.64 o
  -2   2   2       3456.47       3526.50        34.23 o
  -1   2   2         43.40         49.33         1.52 o
   0   2   2       1646.24       1677.16        17.13 o
   1   2   2         68.86         72.22         1.81 o
   2   2   2       4462.50       4572.40        49.13 o
   3   2   2          1.49          1.06         0.63 o
   4   2   2        632.12        669.36         9.85 o
   5   2   2         74.01         81.20         5.22 o
   6   2   2        118.58        123.08         6.13 o
  -6   3   2         21.16         28.68         4.07 o
  -5   3   2        467.31        481.50         9.98 o
  -4   3   2         75.44         66.00         5.80 o
  -3   3   2        132.36        126.16         2.54 o
  -2   3   2          0.24         -0.60         1.03 o
  -1   3   2       2292.04       2338.59        23.82 o
   0   3   2         83.10         75.23         2.01 o
   1   3   2        137.83        106.65         2.95 o
   2   3   2        706.06        726.46         9.17 o
   3   3   2        573.07        565.35         8.06 o
   4   3   2        320.83        319.52         6.72 o
   5   3   2         87.72         89.90         5.20 o
   6   3   2        181.07        174.43         8.10 o
  -6   4   2        125.75        125.18         7.52 o
  -5   4   2          8.21          5.05         2.20 o
  -4   4   2        934.50        913.66        13.86 o
  -3   4   2         22.53         17.79         1.79 o
  -2   4   2        403.64        401.82         6.26 o
  -1   4   2         30.06         24.43         1.40 o
   0   4   2       1053.66        968.00        12.51 o
   1   4   2         60.32         46.76         2.55 o
   2   4   2        689.35        700.50        10.65 o
   3   4   2        113.80        115.43         3.54 o
   4   4   2        823.11        826.37        14.31 o
   5   4   2        139.41        136.48         5.51 o
   6   4   2        129.78        109.80         7.12 o
  -5   5   2        110.62        101.30         5.29 o
  -4   5   2         59.01         55.24         4.06 o
  -3   5   2        430.48        411.45         7.98 o
  -2   5   2         21.96         22.47         2.00 o
  -1   5   2         28.32         23.68         2.24 o
   0   5   2          0.20         -2.13         1.42 o
   1   5   2        716.22        717.76        10.55 o
   2   5   2         58.43         54.64         2.87 o
   3   5   2        361.29        360.99         7.87 o
   4   5   2         26.81         26.97         2.96 o
   5   5   2         36.97         36.41         4.09 o
  -4   6   2        123.55        124.31         7.27 o
  -3   6   2         25.79         27.52         3.37 o
  -2   6   2         86.32         81.16         4.53 o
  -1   6   2         66.77         59.89         4.95 o
   0   6   2        130.28        133.98         3.88 o
   1   6   2         12.73          8.87         1.66 o
   2   6   2        391.15        407.36         7.10 o
   3   6   2         79.32         79.18         3.94 o
   4   6   2        127.50        138.89         8.75 o
  -3   7   2        149.43        154.32         7.75 o
  -2   7   2         11.08         23.66         3.40 o
  -1   7   2        385.54        400.03         8.25 o
   0   7   2         72.84         65.64         4.13 o
   1   7   2        169.90        177.35         4.85 o
   2   7   2         92.63         91.56         4.47 o
   3   7   2         40.73         39.86         3.91 o
  -1   8   2          0.80         -1.24         2.66 o
   0   8   2         79.56         88.14         5.50 o
   1   8   2          0.21          0.33         2.56 o
  -5   0   3        593.01        613.84        25.09 o
  -3   0   3       1006.32       1009.44        13.36 o
  -1   0   3         54.64         70.40         1.17 o
   1   0   3       1678.49       1700.20        15.10 o
   3   0   3        950.73       1095.71        13.57 o
   5   0   3        268.13        277.28         7.63 o
  -6   1   3          1.31         -0.36         3.22 o
  -5   1   3         26.01         24.54         2.13 o
  -4   1   3        601.10        630.18         9.52 o
  -3   1   3         98.72        100.56         1.67 o
  -2   1   3        577.01        509.50         5.95 o
  -1   1   3       8002.52       8038.53        66.82 o
   0   1   3       8027.62       7600.29        65.11 o
   1   1   3       1045.73       1090.93         8.68 o
   2   1   3        853.31        895.27         7.26 o
   3   1   3          6.58          8.34         0.61 o
   4   1   3       1144.73       1174.44        12.22 o
   5   1   3         82.66         82.79         2.64 o
   6   1   3        227.74        247.17        11.63 o
  -6   2   3         11.79         19.12         6.11 o
  -5   2   3        890.17        886.06        18.85 o
  -4   2   3         35.12         28.92         1.99 o
  -3   2   3       1247.29       1271.56        11.16 o
  -2   2   3        175.14        184.55         3.14 o
  -1   2   3       2749.90       2773.18        27.15 o
   0   2   3       1239.74       1219.25        15.80 o
   1   2   3       2107.48       2065.34        20.95 o
   2   2   3        286.68        307.43         4.04 o
   3   2   3       1309.60       1329.43        12.09 o
   4   2   3        272.66        270.11         4.39 o
   5   2   3        204.75        217.95         4.60 o
   6   2   3         97.92        103.84         5.68 o
  -6   3   3        277.20        293.67        10.39 o
  -5   3   3          0.68         -1.41         2.09 o
  -4   3   3        151.42        157.51         3.77 o
  -3   3   3         46.40         43.36         1.65 o
  -2   3   3        507.82        485.28         6.09 o
  -1   3   3         27.87         31.92         1.73 o
   0   3   3        702.39        723.99         9.62 o
   1   3   3         36.79         49.96         2.99 o
   2   3   3       3466.88       3459.24        35.38 o
   3   3   3        788.90        816.05        11.44 o
   4   3   3        342.14        357.30        13.63 o
   5   3   3         22.50         21.86         2.88 o
   6   3   3        125.66        121.75         6.76 o
  -6   4   3         16.88         23.65         5.31 o
  -5   4   3        164.06        168.42         6.18 o
  -4   4   3         67.35         62.90         3.94 o
  -3   4   3       1180.33       1182.70        14.49 o
  -2   4   3         76.30         63.96         2.30 o
  -1   4   3        395.03        389.21         5.56 o
   0   4   3        880.13        941.49        12.27 o
   1   4   3       1095.90       1069.32        13.73 o
   2   4   3          9.56         10.40         1.16 o
   3   4   3        805.79        819.75        11.29 o
   4   4   3        126.16        125.84         7.06 o
   5   4   3        232.75        218.50         7.17 o
   6   4   3          1.17          5.31         3.48 o
  -5   5   3          0.69         -1.31         2.09 o
  -4   5   3        316.72        304.74         8.17 o
  -3   5   3         18.96         14.64         2.62 o
  -2   5   3         13.92         12.39         1.91 o
  -1   5   3          5.40          3.81         1.27 o
   0   5   3       1641.04       1632.59        20.22 o
   1   5   3         44.21         37.77         3.49 o
   2   5   3        160.56        163.84         4.33 o
   3   5   3         30.18         27.55         2.79 o
   4   5   3        291.14        276.60         8.59 o
   5   5   3         26.00         29.52         3.58 o
  -4   6   3        104.45        117.04        18.26 o
  -3   6   3         79.90         98.33         5.36 o
  -2   6   3          0.80         -2.67         1.78 o
  -1   6   3        118.39        118.21         4.76 o
   0   6   3        127.60        133.61         3.82 o
   1   6   3         30.13         30.81         2.79 o
   2   6   3        230.25        212.28         5.45 o
   3   6   3         70.74         70.02         4.90 o
   4   6   3         16.03         15.70         2.74 o
  -3   7   3          4.84          5.26         2.69 o
  -2   7   3        643.30        648.73        18.42 o
  -1   7   3         31.22         33.26         3.41 o
   0   7   3          4.59          3.31         2.02 o
   1   7   3          6.13          6.46         1.99 o
   2   7   3        171.04        172.43         5.38 o
   3   7   3          7.26          4.03         2.60 o
  -1   8   3        118.84        130.07         7.36 o
   0   8   3         18.57         25.39         3.58 o
   1   8   3         67.59         82.72         5.10 o
  -6   0   4        239.89        239.04        15.44 o
  -4   0   4       2726.33       2683.32        75.93 o
  -2   0   4        339.30        354.20         5.17 o
   0   0   4        367.52        404.89         6.13 o
   2   0   4        278.85        290.60         3.60 o
   4   0   4        279.38        259.11         9.96 o
   6   0   4        317.62        347.62        19.79 o
  -6   1   4        233.17        240.52        11.08 o
  -5   1   4         30.68         28.24         2.32 o
  -4   1   4        132.60        126.44         5.61 o
  -3   1   4       1065.34       1035.24        13.22 o
  -2   1   4         73.54         74.64         2.17 o
  -1   1   4       3180.45       3106.25        25.86 o
   0   1   4        941.91       1002.17         8.45 o
   1   1   4         22.96         15.83         1.00 o
   2   1   4        217.95        224.02         2.36 o
   3   1   4       1098.74       1227.26        11.37 o
   4   1   4         97.83        102.46         2.57 o
   5   1   4       1026.28       1029.47        13.99 o
   6   1   4          5.85          5.55         2.14 o
  -6   2   4        443.21        419.73        11.73 o
  -5   2   4        110.77        122.64         7.61 o
  -4   2   4        450.52        441.54         6.80 o
  -3   2   4          0.08         -1.53         1.02 o
  -2   2   4      10572.09      11030.17       124.87 o
  -1   2   4       3335.40       3339.81        41.92 o
   0   2   4        105.78         92.19         2.10 o
   1   2   4        751.11        782.76        10.22 o
   2   2   4       2548.14       2513.18        25.20 o
   3   2   4         55.35         49.28         1.42 o
   4   2   4         28.32         31.62         2.07 o
   5   2   4          0.44         -0.21         1.17 o
   6   2   4         88.94         94.13         8.45 o
  -6   3   4         53.35         61.38         5.46 o
  -5   3   4        308.44        291.55        10.33 o
  -4   3   4        142.88        133.13         3.41 o
  -3   3   4        154.72        161.56         4.16 o
  -2   3   4         91.54        100.36         2.53 o
  -1   3   4        125.39        115.26         2.55 o
   0   3   4        431.84        465.49         6.61 o
   1   3   4       7304.55       7238.21        78.04 o
   2   3   4         63.60         68.94         2.24 o
   3   3   4       2672.66       2580.86        27.22 o
   4   3   4         28.78         28.69         3.53 o
   5   3   4        269.97        277.83         8.70 o
   6   3   4        143.61        163.76        13.67 o
  -6   4   4        168.69        163.75         8.73 o
  -5   4   4          5.20          2.65         3.94 o
  -4   4   4        435.41        462.83        10.23 o
  -3   4   4          1.49         -1.65         1.43 o
  -2   4   4        237.84        235.60         4.49 o
  -1   4   4         41.84         41.81         2.01 o
   0   4   4       1202.90       1162.77        14.61 o
   1   4   4        305.10        320.75         5.71 o
   2   4   4        211.93        209.64         3.86 o
   3   4   4        379.06        377.53         7.40 o
   4   4   4        323.57        324.61         7.34 o
   5   4   4         33.53         36.91         3.41 o
  -5   5   4         79.81         63.23         6.84 o
  -4   5   4         18.80         18.38         2.83 o
  -3   5   4        185.88        194.29        10.00 o
  -2   5   4         66.74         75.23         3.17 o
  -1   5   4        328.42        325.29         5.39 o
   0   5   4        114.46        103.77         3.83 o
   1   5   4        893.75        891.51        12.48 o
   2   5   4         41.64         42.56         2.67 o
   3   5   4        309.63        309.75         7.24 o
   4   5   4          0.99          1.19         1.91 o
   5   5   4         77.85         82.20         6.33 o
  -4   6   4        124.63        117.56         7.19 o
  -3   6   4         97.39         97.92         5.36 o
  -2   6   4         90.47         91.87         4.35 o
  -1   6   4          3.05          1.39         1.70 o
   0   6   4        111.49        119.45         3.74 o
   1   6   4        216.02        220.25         5.49 o
   2   6   4        127.07        127.71         4.48 o
   3   6   4        119.70        126.69         5.28 o
   4   6   4         24.64         27.82         3.78 o
  -3   7   4         40.47         42.58         4.30 o
  -2   7   4          5.28          0.98         2.86 o
  -1   7   4        268.79        267.39        11.12 o
   0   7   4          6.40          1.84         1.88 o
   1   7   4         26.59         24.72         2.56 o
   2   7   4          4.29          2.62         3.83 o
   3   7   4         66.16         72.26         4.21 o
  -1   8   4         41.25         42.96         4.05 o
   0   8   4        107.13        116.56         6.36 o
   1   8   4         45.57         47.64         3.76 o
  -3   0   5       4860.52       4813.52        74.88 o
  -1   0   5       4745.46       4759.36        47.54 o
   1   0   5       2994.91       2922.47        25.77 o
   3   0   5        307.42        309.54         4.94 o
   5   0   5         46.91         57.56         7.72 o
  -6   1   5         81.65        100.01         8.19 o
  -5   1   5        202.09        215.96         5.74 o
  -4   1   5        152.62        152.81         3.81 o
  -3   1   5         48.41         48.58         1.29 o
  -2   1   5        172.76        142.59         1.66 o
  -1   1   5      17208.30      15482.26       137.91 o
   0   1   5       3951.31       4053.02        36.50 o
   1   1   5        225.00        245.89         2.59 o
   2   1   5        283.06        294.44         2.95 o
   3   1   5         45.24         54.86         1.57 o
   4   1   5        913.63        934.00        11.67 o
   5   1   5         65.59         71.82         4.25 o
   6   1   5        522.88        550.71        12.41 o
  -6   2   5          2.86          4.07         2.57 o
  -5   2   5       1301.43       1280.39        17.95 o
  -4   2   5          1.68          2.54         0.90 o
  -3   2   5        269.06        265.30         3.57 o
  -2   2   5        571.08        642.31        15.86 o
  -1   2   5       6434.47       6608.69        64.35 o
   0   2   5       1857.60       2004.65        20.72 o
   1   2   5         46.04         27.56         1.87 o
   2   2   5         44.48         50.04         1.43 o
   3   2   5        548.94        554.37         6.61 o
   4   2   5        141.38        137.95         4.08 o
   5   2   5         71.72         69.18         2.96 o
   6   2   5         42.55         43.91         4.34 o
  -6   3   5        172.09        169.57         7.93 o
  -5   3   5          4.75          2.90         1.57 o
  -4   3   5         55.39         51.42         6.04 o
  -3   3   5          0.05          3.15         2.11 o
  -2   3   5        528.70        491.31         7.56 o
  -1   3   5        509.62        534.79         8.08 o
   0   3   5       1155.26       1073.16        13.12 o
   1   3   5          9.71         12.41         1.38 o
   2   3   5       4612.63       4670.58        47.32 o
   3   3   5        237.26        224.23         3.71 o
   4   3   5       1560.54       1542.35        22.24 o
   5   3   5        178.99        177.21        11.73 o
   6   3   5         84.67         82.47         6.13 o
  -6   4   5          0.03         -0.10         3.21 o
  -5   4   5         94.62         92.90         5.07 o
  -4   4   5         48.29         40.76         4.32 o
  -3   4   5        343.13        316.47         5.99 o
  -2   4   5          0.21         -1.46         1.05 o
  -1   4   5        847.44        859.88        11.20 o
   0   4   5        388.79        394.22         6.45 o
   1   4   5       1282.32       1203.91        15.25 o
   2   4   5        320.17        331.25         5.29 o
   3   4   5         55.17         53.06         2.45 o
   4   4   5        135.11        132.03         4.66 o
   5   4   5         82.90         83.45         6.21 o
  -5   5   5          0.50          0.62         2.47 o
  -4   5   5        382.57        351.91         8.90 o
  -3   5   5        118.57        108.14         8.24 o
  -2   5   5         48.14         42.42         2.47 o
  -1   5   5        249.22        243.05         4.92 o
   0   5   5        792.26        802.92        11.45 o
   1   5   5         41.96         40.75         3.83 o
   2   5   5        513.80        503.64         8.38 o
   3   5   5         16.68         17.86         2.48 o
   4   5   5        145.21        146.82         5.30 o
   5   5   5          1.59          1.44         2.45 o
  -4   6   5         38.93         30.51         4.42 o
  -3   6   5        320.36        313.81         8.48 o
  -2   6   5         42.86         43.36         3.51 o
  -1   6   5        147.01        150.27         4.38 o
   0   6   5         16.57         15.78         2.19 o
   1   6   5        197.36        192.40         5.16 o
   2   6   5         33.72         31.60         2.77 o
   3   6   5        241.22        239.86         6.91 o
   4   6   5          6.26          3.04         2.71 o
  -3   7   5          5.01          6.95         2.91 o
  -2   7   5        246.37        241.90         8.20 o
  -1   7   5          0.10          5.19         2.17 o
   0   7   5          8.14          7.20         2.09 o
   1   7   5          0.00         -2.74         1.83 o
   2   7   5         55.88         55.60         4.26 o
   3   7   5          0.03          2.05         2.16 o
  -1   8   5        140.45        152.65         6.45 o
   0   8   5         76.27         78.52         5.82 o
   1   8   5         52.22         55.54         3.96 o
  -6   0   6          6.21          0.64         4.18 o
  -4   0   6       3819.91       3845.55        90.47 o
  -2   0   6         29.30         35.21         0.92 o
   0   0   6      12865.23      10288.38       179.19 o
   2   0   6        796.89        804.61         8.60 o
   4   0   6        752.89        759.54        12.89 o
   6   0   6         17.77         26.86         7.56 o
  -6   1   6          0.05         -1.51         3.70 o
  -5   1   6        223.88        239.38         6.14 o
  -4   1   6         23.73         30.61         1.31 o
  -3   1   6       2535.65       2669.05        31.23 o
  -2   1   6        978.73        999.94        10.58 o
  -1   1   6         18.58         17.27         0.92 o
   0   1   6          3.27          1.32         0.41 o
   1   1   6       2434.23       2583.39        20.44 o
   2   1   6       3005.12       3205.70        24.26 o
   3   1   6       1361.41       1330.05        10.82 o
   4   1   6        588.13        612.45         7.31 o
   5   1   6       1015.72        999.40        13.86 o
   6   1   6        135.31        141.83        11.48 o
  -6   2   6        195.33        190.62         8.36 o
  -5   2   6         15.13         19.42         3.63 o
  -4   2   6        221.32        231.20         4.00 o
  -3   2   6          5.61          6.16         0.79 o
  -2   2   6       4260.84       4278.46        52.52 o
  -1   2   6        287.26        318.69         4.17 o
   0   2   6        504.02        527.91         6.44 o
   1   2   6        771.02        763.76         8.94 o
   2   2   6        607.51        612.84         6.47 o
   3   2   6         17.87         21.10         1.12 o
   4   2   6        262.86        267.22         5.30 o
   5   2   6         88.96         82.67         3.10 o
   6   2   6         81.10         96.08         7.16 o
  -6   3   6          1.32         -4.83         3.38 o
  -5   3   6        190.68        183.80         7.15 o
  -4   3   6         43.46         36.31         2.72 o
  -3   3   6        101.22        106.69         2.37 o
  -2   3   6          2.64          0.31         1.21 o
  -1   3   6       1797.71       1724.19        21.94 o
   0   3   6        401.44        404.34         6.83 o
   1   3   6       1034.96       1029.77        12.89 o
   2   3   6        192.13        195.43         3.66 o
   3   3   6        862.68        874.98         9.89 o
   4   3   6        101.75         88.80         3.74 o
   5   3   6        255.01        246.41         6.11 o
   6   3   6          3.51          4.12         6.43 o
  -6   4   6         49.35         63.86         7.40 o
  -5   4   6         58.94         57.78         4.13 o
  -4   4   6        220.91        202.66         6.94 o
  -3   4   6         89.98         87.23         4.06 o
  -2   4   6         33.43         33.53         2.58 o
  -1   4   6          1.38          3.24         2.32 o
   0   4   6       3128.01       3300.06        37.23 o
   1   4   6          0.19         -0.51         1.22 o
   2   4   6        538.35        529.92         7.40 o
   3   4   6        169.13        160.70         3.72 o
   4   4   6        123.22        122.78         6.66 o
   5   4   6          9.71         10.48         4.74 o
  -5   5   6        116.99        107.97         9.81 o
  -4   5   6         16.50         12.86         2.57 o
  -3   5   6        216.21        253.30        13.66 o
  -2   5   6        237.56        224.32         4.89 o
  -1   5   6          5.36          4.12         1.41 o
   0   5   6        531.38        528.44         8.43 o
   1   5   6        849.47        860.13        12.21 o
   2   5   6         90.49         93.44         4.87 o
   3   5   6        196.37        185.69         5.52 o
   4   5   6         44.18         45.07         3.51 o
   5   5   6        142.69        164.30         7.75 o
  -4   6   6         86.85         98.90         6.70 o
  -3   6   6         66.68         59.17         4.42 o
  -2   6   6        528.98        526.15         8.88 o
  -1   6   6          0.01         -1.63         1.66 o
   0   6   6        510.17        505.99         8.73 o
   1   6   6         52.43         57.54         3.46 o
   2   6   6        342.23        351.72         7.26 o
   3   6   6        106.76        109.42         6.44 o
   4   6   6         80.92         73.98         5.34 o
  -3   7   6         71.41         80.19         5.43 o
  -2   7   6          0.45         -0.86         2.93 o
  -1   7   6        359.55        350.10         8.74 o
   0   7   6          7.19          4.34         2.05 o
   1   7   6          1.57          1.44         2.17 o
   2   7   6          7.67          7.55         2.57 o
   3   7   6         52.82         56.88         4.41 o
  -1   8   6         26.40         22.49         3.78 o
   0   8   6         58.52         71.93         4.31 o
   1   8   6         19.72         30.31         3.27 o
  -3   0   7       3828.90       3791.58        47.45 o
  -1   0   7          3.67          2.28         0.55 o
   1   0   7        140.28        137.24         2.63 o
   3   0   7       2244.51       2400.24        28.29 o
   5   0   7        182.29        183.21         6.49 o
  -6   1   7        337.03        363.55        18.50 o
  -5   1   7         13.32         13.28         4.34 o
  -4   1   7        643.16        655.47         9.53 o
  -3   1   7        287.07        272.46         3.37 o
  -2   1   7       7426.18       7525.17        81.72 o
  -1   1   7        343.00        302.28         3.74 o
   0   1   7       3901.09       3902.73        49.43 o
   1   1   7       4025.94       3962.85        30.99 o
   2   1   7       1740.69       1744.34        13.75 o
   3   1   7        112.32        148.80         2.78 o
   4   1   7       1366.89       1401.56        14.54 o
   5   1   7          2.03          1.97         1.33 o
   6   1   7        601.80        597.99        13.43 o
  -6   2   7          0.00         -3.06         2.90 o
  -5   2   7         94.11         96.81         5.83 o
  -4   2   7          8.04          7.84         1.40 o
  -3   2   7         47.68         57.14         1.50 o
  -2   2   7         26.29         22.30         2.21 o
  -1   2   7       1562.03       1618.48        18.38 o
   0   2   7        495.77        435.15         5.56 o
   1   2   7       1305.53       1260.70        14.91 o
   2   2   7         11.58         12.95         0.99 o
   3   2   7        162.69        153.07         3.69 o
   4   2   7         90.64         86.08         2.62 o
   5   2   7        350.11        359.38         6.69 o
   6   2   7          1.68          1.19         2.57 o
  -6   3   7        133.86        115.82         7.72 o
  -5   3   7         23.23         23.10         3.66 o
  -4   3   7        127.14        139.41         4.50 o
  -3   3   7          6.48          9.59         1.00 o
  -2   3   7       1113.34       1194.63        15.84 o
  -1   3   7         20.58         27.78         1.80 o
   0   3   7        706.29        659.00         8.84 o
   1   3   7         31.50         46.55         2.10 o
   2   3   7       1221.81       1160.60        13.34 o
   3   3   7         38.32         35.38         2.13 o
   4   3   7          2.57          3.03         1.62 o
   5   3   7         75.60         70.61         3.63 o
   6   3   7         54.15         48.81         5.15 o
  -5   4   7         85.78         75.13         4.52 o
  -4   4   7         41.67         39.48         3.69 o
  -3   4   7        236.80        210.63         4.30 o
  -2   4   7        217.53        221.25         4.90 o
  -1   4   7        773.43        741.16        11.20 o
   0   4   7          4.87          7.04         1.52 o
   1   4   7        900.75        886.91        11.94 o
   2   4   7        287.52        279.45         5.06 o
   3   4   7        569.10        576.80         8.17 o
   4   4   7         65.80         70.62         5.32 o
   5   4   7        136.52        135.77         5.64 o
  -5   5   7          4.21          7.35         2.82 o
  -4   5   7        448.01        403.21         9.76 o
  -3   5   7         75.43         76.14         4.42 o
  -2   5   7         32.19         35.61         2.36 o
  -1   5   7          7.92         10.18         1.58 o
   0   5   7        386.41        369.66         6.73 o
   1   5   7         25.70         24.87         2.24 o
   2   5   7        300.11        286.78         6.13 o
   3   5   7         46.84         39.57         3.14 o
   4   5   7        218.33        213.96         6.30 o
   5   5   7          4.43          2.44         2.56 o
  -4   6   7         47.29         49.01         5.20 o
  -3   6   7        211.94        205.55         9.36 o
  -2   6   7         51.56         52.35         3.22 o
  -1   6   7        364.34        365.17         7.83 o
   0   6   7          2.10         -0.58         1.64 o
   1   6   7        713.12        722.98        11.38 o
   2   6   7        125.70        126.30         4.45 o
   3   6   7        299.67        302.76         9.04 o
   4   6   7          1.62          7.22         2.98 o
  -3   7   7         28.03         29.97         8.36 o
  -2   7   7        362.49        357.42        18.20 o
  -1   7   7          8.87          9.25         2.34 o
   0   7   7        111.66        115.92         5.30 o
   1   7   7          0.66          0.46         1.98 o
   2   7   7         57.68         63.92         4.50 o
   3   7   7         14.26         11.96         2.98 o
   0   8   7         50.03         49.40         3.78 o
  -4   0   8       1989.41       2012.17        29.52 o
  -2   0   8        281.74        257.05         3.75 o
   0   0   8        673.22        744.45        11.39 o
   2   0   8        668.81        603.52         7.32 o
   4   0   8        686.07        662.57        24.45 o
   6   0   8        205.12        198.17         7.41 o
  -6   1   8         20.99         18.02         5.79 o
  -5   1   8        634.16        639.69        14.33 o
  -4   1   8        266.94        290.26         4.32 o
  -3   1   8       1686.55       1773.35        21.82 o
  -2   1   8         90.61        104.19         4.28 o
  -1   1   8       5804.83       6067.49        58.10 o
   0   1   8       4147.33       3986.11        43.19 o
   1   1   8       6707.57       6636.36        54.29 o
   2   1   8        189.73        202.97         2.59 o
   3   1   8       1932.41       1911.24        15.21 o
   4   1   8         20.50         23.57         1.50 o
   5   1   8        272.35        277.99         5.64 o
   6   1   8         47.33         54.46         4.25 o
  -6   2   8        319.07        337.33        11.90 o
  -5   2   8         23.93         24.41         2.72 o
  -4   2   8         54.57         54.55         2.65 o
  -3   2   8        108.57        110.62         2.13 o
  -2   2   8        258.76        288.46         4.00 o
  -1   2   8        308.19        361.61        10.20 o
   0   2   8        239.46        216.75         3.44 o
   1   2   8          0.08          1.83         0.80 o
   2   2   8        773.54        755.13         8.47 o
   3   2   8         28.81         35.41         1.42 o
   4   2   8        958.63        947.13        14.54 o
   5   2   8         33.52         36.98         2.42 o
   6   2   8         28.43         33.53         4.13 o
  -6   3   8          9.02         10.30         4.02 o
  -5   3   8        459.48        473.28        16.22 o
  -4   3   8         31.12         31.48         2.58 o
  -3   3   8        361.11        388.11         4.57 o
  -2   3   8          4.09          7.20         1.37 o
  -1   3   8       2172.79       2188.92        24.94 o
   0   3   8        405.97        435.48         6.02 o
   1   3   8        423.83        409.25         6.38 o
   2   3   8        918.43        968.85        11.52 o
   3   3   8        433.31        425.31         6.22 o
   4   3   8        125.98        125.20         4.29 o
   5   3   8         63.18         68.24         4.74 o
   6   3   8          6.42          5.50         3.08 o
  -5   4   8          9.63         10.52         2.55 o
  -4   4   8         81.99         89.61         4.16 o
  -3   4   8         59.97         65.50         2.68 o
  -2   4   8        172.08        156.53         4.08 o
  -1   4   8         16.04         18.02         1.85 o
   0   4   8       1833.13       1887.96        22.45 o
   1   4   8        369.76        363.55         6.32 o
   2   4   8         40.53         45.28         2.24 o
   3   4   8        368.80        349.66         5.86 o
   4   4   8         65.98         64.38         3.70 o
   5   4   8         69.36         67.70         6.79 o
  -5   5   8          0.96         -0.97         2.38 o
  -4   5   8         30.91         23.32         2.98 o
  -3   5   8        722.34        707.32        11.74 o
  -2   5   8        158.31        150.74         4.47 o
  -1   5   8        599.84        587.79        10.13 o
   0   5   8        153.41        156.64         4.32 o
   1   5   8        630.48        622.80         9.72 o
   2   5   8        422.96        422.68         7.62 o
   3   5   8        231.59        237.30         6.39 o
   4   5   8         27.31         34.46         3.23 o
   5   5   8         53.85         52.64         4.45 o
  -4   6   8        137.56        131.58         7.26 o
  -3   6   8          0.92          1.18         2.32 o
  -2   6   8        347.17        349.57         6.90 o
  -1   6   8         79.63         88.26         4.60 o
   0   6   8         51.91         59.02         4.08 o
   1   6   8         15.09         18.62         2.38 o
   2   6   8        398.12        392.98         7.78 o
   3   6   8         14.09         14.13         5.25 o
   4   6   8        271.08        275.63         9.03 o
  -3   7   8         18.16         19.41         8.36 o
  -2   7   8          7.15          7.67         2.75 o
  -1   7   8        228.77        243.24         6.85 o
   0   7   8         10.71         13.50         2.75 o
   1   7   8        113.67        111.15         4.89 o
   2   7   8          7.32          7.97         2.71 o
   3   7   8         43.11         41.78         4.04 o
   0   8   8         14.96         14.54         2.84 o
  -5   0   9          5.51          7.88         1.93 o
  -3   0   9       2448.76       2504.18        32.10 o
  -1   0   9       2480.37       2681.05        29.81 o
   1   0   9        465.44        512.72         7.74 o
   3   0   9        716.06        660.50         8.92 o
   5   0   9        874.55        834.37        25.58 o
  -6   1   9         33.71         38.45         7.40 o
  -5   1   9         45.83         56.59         5.41 o
  -4   1   9        770.44        793.19        11.14 o
  -3   1   9        109.94        115.92         3.38 o
  -2   1   9       1477.11       1584.87        17.42 o
  -1   1   9        210.90        231.57         3.57 o
   0   1   9       4353.38       4311.61        46.76 o
   1   1   9       4289.27       4323.14        40.61 o
   2   1   9       3755.47       3821.66        33.64 o
   3   1   9        184.66        182.56         2.67 o
   4   1   9        477.36        469.30         7.70 o
   5   1   9          7.23          7.54         1.58 o
   6   1   9        151.82        158.38        13.94 o
  -6   2   9          1.80         -1.13         3.06 o
  -5   2   9        405.37        389.63         7.96 o
  -4   2   9        164.67        154.10         4.24 o
  -3   2   9        310.85        334.89         4.23 o
  -2   2   9        682.65        707.16         8.17 o
  -1   2   9       1535.94       1496.93        17.33 o
   0   2   9       3952.61       4145.05        41.92 o
   1   2   9         16.53          6.74         1.22 o
   2   2   9         18.47         26.16         1.43 o
   3   2   9        537.29        519.85         6.48 o
   4   2   9         53.63         56.22         3.62 o
   5   2   9        612.38        610.30        10.72 o
   6   2   9          0.36         -0.07         2.50 o
  -6   3   9        109.47        101.99         7.40 o
  -5   3   9          2.28          1.46         1.66 o
  -4   3   9        264.43        258.30         7.31 o
  -3   3   9         21.65         23.06         1.39 o
  -2   3   9       3595.89       3562.65        50.87 o
  -1   3   9          9.32         11.23         1.31 o
   0   3   9       1170.39       1208.62        13.72 o
   1   3   9        169.64        162.25         3.66 o
   2   3   9        551.97        536.34         7.92 o
   3   3   9         63.09         66.24         3.74 o
   4   3   9        732.21        727.90        12.37 o
   5   3   9         10.46         11.13         2.15 o
   6   3   9         50.89         61.80         5.81 o
  -5   4   9         36.94         36.66         3.59 o
  -4   4   9          2.74          0.53         1.85 o
  -3   4   9        225.67        233.65         4.60 o
  -2   4   9          4.99          7.24         1.55 o
  -1   4   9         38.06         42.57         2.53 o
   0   4   9        320.83        325.57         5.83 o
   1   4   9       1059.25       1098.86        14.32 o
   2   4   9          2.95          3.30         1.37 o
   3   4   9          3.41          3.86         1.36 o
   4   4   9         12.62         13.97         2.48 o
   5   4   9         50.98         53.12         4.11 o
  -5   5   9          0.89          1.94         2.55 o
  -4   5   9        180.36        175.13         9.62 o
  -3   5   9         31.31         25.89         2.68 o
  -2   5   9        276.61        255.36         5.90 o
  -1   5   9          5.94          6.96         1.88 o
   0   5   9       2261.17       2201.02        26.46 o
   1   5   9        113.68        101.51         4.41 o
   2   5   9        626.71        618.43         9.84 o
   3   5   9        351.92        345.20         7.93 o
   4   5   9         75.32         76.97         5.80 o
   5   5   9          3.60          5.32         2.70 o
  -4   6   9          0.27         -1.53         3.00 o
  -3   6   9         87.82         88.34         5.14 o
  -2   6   9         58.83         61.05         4.27 o
  -1   6   9        214.76        209.05         5.85 o
   0   6   9         84.88         79.41         4.24 o
   1   6   9         31.38         32.06         2.80 o
   2   6   9         12.13         11.41         2.25 o
   3   6   9        147.15        149.59         8.08 o
   4   6   9        104.85        114.17         6.61 o
  -3   7   9         12.44          7.52         3.70 o
  -2   7   9         43.64         44.71         3.85 o
  -1   7   9          0.05          0.00         2.07 o
   0   7   9         29.85         29.00         4.47 o
   1   7   9         10.26          8.65         2.34 o
   2   7   9        179.40        191.47         6.77 o
   3   7   9         16.58         17.91         3.27 o
  -4   0  10        584.48        558.90        13.29 o
  -2   0  10        755.43        759.73         9.41 o
   0   0  10        117.22        107.51         3.63 o
   2   0  10       1504.98       1474.23        19.94 o
   4   0  10        920.30        923.12        23.16 o
   6   0  10        451.07        438.41        12.47 o
  -5   1  10        325.27        327.53         6.98 o
  -4   1  10         14.68         13.55         1.33 o
  -3   1  10        198.73        181.12         2.45 o
  -2   1  10        495.82        545.18         5.82 o
  -1   1  10       1449.34       1410.51        17.77 o
   0   1  10         39.37         40.01         2.45 o
   1   1  10       2228.77       2218.99        21.62 o
   2   1  10         54.96         70.12         2.04 o
   3   1  10       1324.17       1336.47        11.80 o
   4   1  10          3.24          3.17         1.48 o
   5   1  10         43.25         49.44         2.76 o
   6   1  10         85.87         83.62         3.80 o
  -6   2  10        261.55        254.32        10.30 o
  -5   2  10         29.29         42.62         4.24 o
  -4   2  10         71.15         71.77         3.12 o
  -3   2  10          1.84          0.86         0.56 o
  -2   2  10       3410.46       3362.72        37.00 o
  -1   2  10          9.43         16.83         1.27 o
   0   2  10        570.71        515.99         6.64 o
   1   2  10       3334.24       3474.79        38.53 o
   2   2  10        887.65        855.54        10.17 o
   3   2  10        139.67        141.88         2.86 o
   4   2  10        104.36        108.47         3.92 o
   5   2  10          0.26          3.33         1.86 o
   6   2  10        163.15        172.66        15.60 o
  -6   3  10          1.46         -1.61         3.22 o
  -5   3  10        233.13        221.57         6.00 o
  -4   3  10          6.73         10.76         1.89 o
  -3   3  10        539.52        552.38         7.86 o
  -2   3  10         30.09         34.80         2.11 o
  -1   3  10       3278.97       3307.53        36.89 o
   0   3  10         69.53         89.53         3.13 o
   1   3  10       2051.47       2065.04        24.12 o
   2   3  10         34.04         34.89         2.06 o
   3   3  10        884.95        891.11        11.07 o
   4   3  10        253.99        260.27         6.37 o
   5   3  10        428.28        420.12         8.84 o
   6   3  10          0.23          0.84         2.97 o
  -5   4  10          2.40         -1.48         2.57 o
  -4   4  10        272.26        262.60         7.03 o
  -3   4  10          1.67          1.84         1.47 o
  -2   4  10        275.95        273.10         5.64 o
  -1   4  10         10.23         11.92         1.78 o
   0   4  10        587.67        579.83         8.67 o
   1   4  10         92.62         95.18         3.20 o
   2   4  10         65.49         55.97         2.77 o
   3   4  10          0.98         -0.50         1.19 o
   4   4  10         66.10         72.18         3.96 o
   5   4  10          1.89          3.68         3.18 o
  -5   5  10         22.65         28.84         3.86 o
  -4   5  10          0.19         -0.89         1.85 o
  -3   5  10        515.22        512.10         9.43 o
  -2   5  10          6.06          7.05         1.94 o
  -1   5  10        418.75        407.09         7.92 o
   0   5  10        303.30        285.01         5.89 o
   1   5  10        528.79        518.39        10.40 o
   2   5  10         42.87         37.58         2.69 o
   3   5  10        403.06        384.95         7.60 o
   4   5  10         15.41         13.48         2.95 o
   5   5  10         81.06         77.65         5.45 o
  -4   6  10         62.59         54.71         9.97 o
  -3   6  10         16.42         21.23         2.79 o
  -2   6  10        135.77        132.75         4.86 o
  -1   6  10        154.06        154.31         7.13 o
   0   6  10         52.31         59.64         3.34 o
   1   6  10         69.44         64.80         3.54 o
   2   6  10        118.96        127.32         4.45 o
   3   6  10         14.06         14.19         2.73 o
   4   6  10         67.06         71.90         5.45 o
  -3   7  10          1.44          2.01         3.41 o
  -2   7  10         11.91         11.97         2.85 o
  -1   7  10         37.43         40.12         3.64 o
   0   7  10         23.71         27.26         3.24 o
   1   7  10         95.73        102.12         5.02 o
   2   7  10         20.27         19.52         3.25 o
   3   7  10        118.19        119.15         6.05 o
  -5   0  11         10.83          6.43         2.09 o
  -3   0  11       1268.54       1377.23        18.60 o
  -1   0  11        793.82        878.67        13.65 o
   1   0  11        208.57        190.29         4.14 o
   3   0  11       3712.90       3746.92        48.03 o
   5   0  11         31.84         31.75         7.00 o
  -5   1  11         18.18         19.79         1.85 o
  -4   1  11       1230.67       1219.42        19.19 o
  -3   1  11        158.17        162.06         2.38 o
  -2   1  11        103.60         91.27         1.84 o
  -1   1  11       4649.47       4665.88        58.67 o
   0   1  11       1255.64       1234.15        14.69 o
   1   1  11        127.53        114.65         2.34 o
   2   1  11       1238.76       1160.40        12.15 o
   3   1  11        817.38        819.25         8.81 o
   4   1  11        467.76        429.28         7.42 o
   5   1  11         51.60         47.06         2.77 o
   6   1  11         44.94         57.70         4.85 o
  -6   2  11          1.25          0.80         3.06 o
  -5   2  11        613.67        634.09        11.66 o
  -4   2  11         55.57         56.57         3.20 o
  -3   2  11        225.44        208.90         3.20 o
  -2   2  11        470.17        453.73         6.47 o
  -1   2  11       2284.06       2327.24        33.61 o
   0   2  11       1617.26       1643.00        20.99 o
   1   2  11        936.15        882.36        11.30 o
   2   2  11         23.52         23.45         1.45 o
   3   2  11        219.92        210.75         3.98 o
   4   2  11         23.54         26.26         2.32 o
   5   2  11        569.86        562.58        10.43 o
   6   2  11         18.75         21.94         2.78 o
  -6   3  11         46.21         48.10         5.95 o
  -5   3  11          0.31          0.46         1.67 o
  -4   3  11        261.65        268.97         7.77 o
  -3   3  11        528.75        498.17         7.31 o
  -2   3  11       1491.86       1447.66        17.31 o
  -1   3  11        201.04        222.14         4.36 o
   0   3  11       2139.18       2109.11        24.49 o
   1   3  11        677.61        704.28         9.81 o
   2   3  11        356.62        367.68         6.23 o
   3   3  11         68.16         66.42         2.60 o
   4   3  11       1051.16       1035.99        16.43 o
   5   3  11        272.42        238.59         6.38 o
   6   3  11         75.56         80.33         5.10 o
  -5   4  11         53.08         46.90         4.05 o
  -4   4  11         34.44         30.89         2.95 o
  -3   4  11        457.92        462.11        12.69 o
  -2   4  11         12.28         15.61         1.86 o
  -1   4  11       1271.31       1226.69        19.97 o
   0   4  11          2.74          3.71         1.36 o
   1   4  11        928.91        923.81        12.62 o
   2   4  11        119.12        117.02         3.80 o
   3   4  11        116.86        119.70         3.42 o
   4   4  11         17.00         18.79         2.76 o
   5   4  11         99.28        102.53         5.38 o
  -5   5  11          0.02         -2.50         2.32 o
  -4   5  11        125.48        135.55         5.35 o
  -3   5  11          1.98          4.58         2.03 o
  -2   5  11        296.26        315.75         6.86 o
  -1   5  11          9.85         12.02         2.07 o
   0   5  11         98.96        109.29         3.84 o
   1   5  11        278.11        264.46         5.74 o
   2   5  11        133.76        127.76         5.19 o
   3   5  11         69.01         68.84         3.61 o
   4   5  11         66.23         68.75         4.26 o
  -4   6  11         19.85         20.27         3.85 o
  -3   6  11         94.89        107.97         4.98 o
  -2   6  11          1.08          2.86         2.08 o
  -1   6  11        164.27        150.45         5.07 o
   0   6  11          8.75         10.23         2.05 o
   1   6  11         88.28         95.97         4.17 o
   2   6  11          7.36          5.22         2.01 o
   3   6  11        141.18        151.72        10.71 o
   4   6  11         26.16         22.07         3.77 o
  -3   7  11          5.44          3.83         3.43 o
  -2   7  11          1.86         -0.05         2.34 o
  -1   7  11         20.20         14.37         3.48 o
   0   7  11        127.40        128.48         5.54 o
   1   7  11         41.12         49.22         4.28 o
   2   7  11        158.87        172.45         6.46 o
  -4   0  12          9.52          4.50         2.09 o
  -2   0  12        391.15        421.11         7.72 o
   0   0  12       2135.87       1900.32        33.55 o
   2   0  12       1912.33       1964.44        26.12 o
   4   0  12        418.29        464.18        16.01 o
   6   0  12        249.37        265.87        13.19 o
  -5   1  12        445.64        436.05         8.47 o
  -4   1  12         96.78        111.86         4.08 o
  -3   1  12       1566.70       1617.47        21.79 o
  -2   1  12        607.96        597.74         7.05 o
  -1   1  12        215.45        190.04         2.99 o
   0   1  12        916.63        920.18        12.47 o
   1   1  12       2546.16       2533.48        26.35 o
   2   1  12        806.19        897.45         9.83 o
   3   1  12        291.34        291.92         4.36 o
   4   1  12          1.95          0.75         1.23 o
   5   1  12        166.80        159.27         4.99 o
   6   1  12         28.06         30.28         2.83 o
  -6   2  12         76.18         81.07         6.11 o
  -5   2  12         11.28         12.04         1.96 o
  -4   2  12         55.49         46.52         2.85 o
  -3   2  12        125.30        117.59         2.36 o
  -2   2  12       1250.34       1209.19        14.54 o
  -1   2  12        190.59        202.62         7.71 o
   0   2  12       1301.38       1387.20        19.99 o
   1   2  12       1030.94       1174.38        14.53 o
   2   2  12       1019.98       1020.43        11.96 o
   3   2  12       1239.91       1248.57        13.48 o
   4   2  12        409.67        394.54         7.91 o
   5   2  12          5.29          7.11         1.99 o
   6   2  12        237.27        227.48         7.20 o
  -6   3  12          0.02          2.73         3.70 o
  -5   3  12        148.65        132.45         6.20 o
  -4   3  12          0.89          1.82         1.58 o
  -3   3  12        363.37        362.43         5.92 o
  -2   3  12         48.27         58.52         2.76 o
  -1   3  12       2639.68       2583.48        29.51 o
   0   3  12        473.15        447.82         8.77 o
   1   3  12        214.01        190.85         4.16 o
   2   3  12         11.93         17.81         1.50 o
   3   3  12         72.08         68.29         2.65 o
   4   3  12         95.50         88.51         3.98 o
   5   3  12        415.10        387.85         9.29 o
  -5   4  12          6.59          0.82         2.28 o
  -4   4  12        384.05        361.16         8.63 o
  -3   4  12          4.85          6.02         1.72 o
  -2   4  12        358.71        345.75         6.74 o
  -1   4  12          9.76         12.66         1.89 o
   0   4  12       1079.61       1056.47        13.93 o
   1   4  12         25.04         25.65         2.11 o
   2   4  12       1219.36       1204.98        15.87 o
   3   4  12        388.85        388.52         6.50 o
   4   4  12        257.93        252.98         6.68 o
   5   4  12          1.94         -0.09         3.96 o
  -5   5  12         28.13         21.60         3.55 o
  -4   5  12          0.19          1.08         2.05 o
  -3   5  12        418.00        417.21         9.68 o
  -2   5  12        166.57        153.85         4.69 o
  -1   5  12          3.53          4.41         1.83 o
   0   5  12         82.28         85.24         3.70 o
   1   5  12         14.50         12.92         1.95 o
   2   5  12        129.98        124.25         4.17 o
   3   5  12        143.39        150.49         4.70 o
   4   5  12          3.55          5.32         2.26 o
  -4   6  12         43.10         43.00         4.90 o
  -3   6  12        117.53        123.78         7.20 o
  -2   6  12        269.33        271.03         6.80 o
  -1   6  12         40.60         40.36         3.29 o
   0   6  12        233.45        235.25         5.73 o
   1   6  12         53.12         55.01         3.38 o
   2   6  12        158.87        155.32         5.92 o
   3   6  12          7.84          6.35         2.49 o
   4   6  12         91.28         91.20         6.13 o
  -2   7  12         52.40         52.46         4.04 o
  -1   7  12         56.18         60.31         4.20 o
   0   7  12         72.60         69.14         4.39 o
   1   7  12        265.06        273.11         8.39 o
   2   7  12         29.78         36.13         3.85 o
  -5   0  13         26.33         31.21         3.38 o
  -3   0  13        234.79        214.98         3.82 o
  -1   0  13       4511.09       4336.29       105.51 o
   1   0  13       2216.39       2239.64        32.90 o
   3   0  13       2106.68       2140.40        28.83 o
   5   0  13         72.17         71.03         5.30 o
  -5   1  13         83.36         88.35         6.30 o
  -4   1  13        865.25        832.85        14.12 o
  -3   1  13          0.10          2.23         0.78 o
  -2   1  13        793.33        780.40         9.06 o
  -1   1  13        386.17        406.36         5.25 o
   0   1  13        565.01        493.89         7.66 o
   1   1  13        253.33        258.81         4.23 o
   2   1  13       1126.17       1142.31        12.15 o
   3   1  13         17.68         15.57         1.26 o
   4   1  13         86.89         84.89         3.30 o
   5   1  13          6.63          4.39         1.88 o
   6   1  13         28.97         28.38         2.89 o
  -6   2  13          0.07         -1.61         2.90 o
  -5   2  13        284.08        305.18         7.11 o
  -4   2  13         37.51         45.89         2.89 o
  -3   2  13         32.10         32.30         1.61 o
  -2   2  13         37.13         44.19         1.98 o
  -1   2  13        232.62        249.64         4.84 o
   0   2  13        152.06        189.71         5.90 o
   1   2  13       2219.52       2212.91        25.62 o
   2   2  13        101.99         94.19         3.23 o
   3   2  13       1224.89       1174.59        12.91 o
   4   2  13        246.26        237.75         9.96 o
   5   2  13        397.52        406.17        10.54 o
   6   2  13          0.00          4.52         3.10 o
  -6   3  13        155.43        144.45         8.85 o
  -5   3  13         14.81         19.54         2.44 o
  -4   3  13        379.81        376.37         8.38 o
  -3   3  13          7.28          5.74         1.25 o
  -2   3  13       1072.84       1093.50        13.82 o
  -1   3  13        126.46        129.61         6.14 o
   0   3  13        334.60        373.54         7.36 o
   1   3  13        745.14        758.79        10.56 o
   2   3  13         34.57         30.96         1.85 o
   3   3  13          5.21          4.61         1.28 o
   4   3  13         88.37         89.45         4.08 o
   5   3  13          0.03          4.85         2.46 o
  -5   4  13         11.90         12.07         2.78 o
  -4   4  13          0.04          0.63         1.81 o
  -3   4  13        624.63        600.03        15.56 o
  -2   4  13        272.10        250.78         5.59 o
  -1   4  13        298.84        288.42         6.15 o
   0   4  13          0.65          2.60         1.39 o
   1   4  13        139.78        135.66         3.84 o
   2   4  13        179.28        178.71         4.62 o
   3   4  13        977.39        969.05        12.50 o
   4   4  13          8.20          7.33         2.13 o
   5   4  13        143.31        150.15         6.33 o
  -5   5  13          0.51         -0.16         2.50 o
  -4   5  13        181.60        168.46         7.33 o
  -3   5  13         12.98         14.22         2.76 o
  -2   5  13        419.76        398.08        10.50 o
  -1   5  13        377.84        367.07        10.56 o
   0   5  13        139.02        141.50         4.18 o
   1   5  13          7.66          8.26         1.89 o
   2   5  13         13.44         18.20         2.31 o
   3   5  13          0.74          0.00         1.72 o
   4   5  13        158.57        159.91         6.92 o
  -4   6  13          2.37          5.01         5.07 o
  -3   6  13         23.40         30.04         3.10 o
  -2   6  13          7.07         13.58         3.71 o
  -1   6  13        422.55        420.78         8.84 o
   0   6  13          9.87         10.51         2.10 o
   1   6  13        236.58        252.29         6.20 o
   2   6  13         14.43         10.84         2.31 o
   3   6  13         79.71         74.96         4.10 o
  -2   7  13        139.78        147.62         6.98 o
  -1   7  13         47.41         38.91         3.90 o
   0   7  13        133.93        137.60         5.66 o
   1   7  13         40.40         49.70         3.70 o
   2   7  13        211.15        227.62         9.01 o
  -4   0  14        204.07        202.20         8.36 o
  -2   0  14       2277.41       2303.26        29.75 o
   0   0  14       6550.49       6303.03       105.84 o
   2   0  14       2548.49       2460.60        43.05 o
   4   0  14        479.97        454.03        12.73 o
   6   0  14        400.00        390.27        12.64 o
  -5   1  14        134.60        136.67         4.25 o
  -4   1  14          6.46         16.57         2.09 o
  -3   1  14        777.03        788.15         8.55 o
  -2   1  14        148.24        144.25         3.11 o
  -1   1  14       1433.66       1480.78        15.87 o
   0   1  14        184.17        193.00         4.14 o
   1   1  14        997.91       1009.56        12.46 o
   2   1  14         97.43         88.91         2.24 o
   3   1  14        208.37        209.59         4.16 o
   4   1  14          8.96          4.31         1.63 o
   5   1  14         28.77         36.16         3.01 o
   6   1  14          8.11          8.97         2.32 o
  -6   2  14         17.91         14.48         3.70 o
  -5   2  14          4.14          5.00         1.80 o
  -4   2  14        287.52        283.52        11.13 o
  -3   2  14          0.56          1.17         0.92 o
  -2   2  14         65.12         63.48         2.08 o
  -1   2  14         14.76         13.43         1.46 o
   0   2  14        635.78        608.97         9.59 o
   1   2  14          7.00          8.50         1.36 o
   2   2  14        536.42        515.05         7.14 o
   3   2  14        428.74        425.88         6.42 o
   4   2  14       1715.64       1633.53        23.79 o
   5   2  14          8.18          7.86         2.09 o
   6   2  14        143.82        142.04         5.78 o
  -6   3  14          6.05          6.92         4.02 o
  -5   3  14        384.10        377.82        10.04 o
  -4   3  14         76.01         82.50         7.44 o
  -3   3  14        779.11        753.97        10.30 o
  -2   3  14         48.13         43.23         2.41 o
  -1   3  14        398.78        381.04         6.89 o
   0   3  14          1.43          3.42         1.38 o
   1   3  14        105.68        112.25         3.35 o
   2   3  14        138.25        130.72         5.54 o
   3   3  14          2.32          2.35         1.24 o
   4   3  14          3.64          5.88         1.84 o
   5   3  14        447.55        440.38         9.44 o
  -5   4  14         15.37          9.50         2.82 o
  -4   4  14         88.85         90.42         4.57 o
  -3   4  14        127.03        132.18         5.29 o
  -2   4  14         43.69         44.32         2.88 o
  -1   4  14       1194.28       1174.64        16.85 o
   0   4  14        200.13        190.30         4.50 o
   1   4  14         73.85         67.74         3.14 o
   2   4  14        223.98        229.43         5.25 o
   3   4  14         25.64         23.33         2.11 o
   4   4  14        168.56        165.18         5.51 o
   5   4  14         20.24         24.18         3.34 o
  -4   5  14         39.51         42.64         7.96 o
  -3   5  14        383.72        395.71        16.79 o
  -2   5  14        113.75        126.85         4.52 o
  -1   5  14        834.77        803.21        13.02 o
   0   5  14         28.94         28.41         2.45 o
   1   5  14        397.85        375.73         8.04 o
   2   5  14         11.03         10.54         2.01 o
   3   5  14        371.91        370.65         7.61 o
   4   5  14          8.53         10.14         2.53 o
  -4   6  14         58.37         44.79         5.06 o
  -3   6  14         31.71         38.12         4.46 o
  -2   6  14        110.94        115.39         4.91 o
  -1   6  14        182.82        171.76         6.79 o
   0   6  14        137.41        131.71         4.55 o
   1   6  14         30.33         32.96         2.94 o
   2   6  14        194.56        205.41         5.73 o
   3   6  14          0.13          1.09         2.01 o
  -2   7  14         78.43         79.92         5.60 o
  -1   7  14        162.25        185.94        11.56 o
   0   7  14          8.98          7.33         2.58 o
   1   7  14        235.97        233.97         6.54 o
   2   7  14          0.37          3.14         2.74 o
  -5   0  15         95.87         92.49         5.63 o
  -3   0  15        732.87        743.57        12.52 o
  -1   0  15       1322.12       1308.23        24.51 o
   1   0  15       3780.81       3799.27        54.62 o
   3   0  15       1272.25       1245.56        24.03 o
   5   0  15        158.91        146.68        13.11 o
  -5   1  15         97.34         83.96         3.59 o
  -4   1  15         99.27         86.63         3.49 o
  -3   1  15        731.70        695.69         8.48 o
  -2   1  15        292.53        295.63         4.42 o
  -1   1  15        449.62        484.47         6.15 o
   0   1  15       1355.80       1315.45        20.25 o
   1   1  15        226.30        250.10         4.31 o
   2   1  15       1797.45       1838.34        18.75 o
   3   1  15        306.38        300.59         4.76 o
   4   1  15          2.19          2.07         1.82 o
   5   1  15          7.21         10.61         2.43 o
   6   1  15         82.73         94.57         7.66 o
  -6   2  15          4.63          8.53         3.54 o
  -5   2  15        241.73        250.29         6.50 o
  -4   2  15         58.78         58.43         3.32 o
  -3   2  15        229.84        236.60         4.28 o
  -2   2  15          3.81          1.97         0.93 o
  -1   2  15       1506.05       1459.41        19.34 o
   0   2  15        611.77        629.32         9.71 o
   1   2  15        977.51        923.32        11.10 o
   2   2  15          0.03          2.44         1.05 o
   3   2  15        158.94        157.51         3.61 o
   4   2  15          9.72         18.78         2.32 o
   5   2  15        509.97        496.07        18.02 o
  -5   3  15         27.05         24.84         2.80 o
  -4   3  15        128.80        132.28         4.81 o
  -3   3  15        107.48        100.41         3.07 o
  -2   3  15        783.36        783.40        11.78 o
  -1   3  15          5.42          7.14         1.56 o
   0   3  15         48.80         53.49         2.77 o
   1   3  15        427.18        421.88         7.05 o
   2   3  15         11.96         12.03         1.45 o
   3   3  15         34.33         35.02         2.56 o
   4   3  15        317.41        322.52         7.51 o
   5   3  15          3.08          9.08         2.28 o
  -5   4  15         89.10         84.31         6.76 o
  -4   4  15         31.44         33.41         3.17 o
  -3   4  15        546.86        522.79         9.49 o
  -2   4  15          9.58         13.15         2.14 o
  -1   4  15        122.85        117.74         4.08 o
   0   4  15         24.40         24.55         2.31 o
   1   4  15        132.37        122.58         3.85 o
   2   4  15          2.97          3.19         1.60 o
   3   4  15        542.21        553.24         8.76 o
   4   4  15         39.23         40.02         3.37 o
   5   4  15         52.87         54.98         4.55 o
  -4   5  15        120.55        120.53         6.68 o
  -3   5  15         77.98         90.14         5.04 o
  -2   5  15        339.08        306.02         8.58 o
  -1   5  15        404.85        398.63         8.22 o
   0   5  15        566.76        583.33        10.57 o
   1   5  15        176.47        176.95         4.89 o
   2   5  15        715.88        713.15        11.34 o
   3   5  15         12.80         13.09         2.25 o
   4   5  15        169.53        171.37         6.11 o
  -3   6  15         68.27         67.77         7.80 o
  -2   6  15         14.85         15.84         3.09 o
  -1   6  15        274.70        286.52         8.25 o
   0   6  15         29.49         30.79         3.06 o
   1   6  15         45.01         50.00         3.39 o
   2   6  15          0.04          1.29         1.95 o
   3   6  15         84.66         87.98         6.74 o
  -2   7  15        105.10        123.06         6.81 o
  -1   7  15         31.99         39.95         3.78 o
   0   7  15        174.83        179.27         6.39 o
   1   7  15          0.67          4.49         2.38 o
   2   7  15         96.64        101.89         7.36 o
  -4   0  16        411.73        393.63        13.51 o
  -2   0  16        531.04        510.06        11.37 o
   0   0  16       2789.93       2749.43        48.40 o
   2   0  16        149.24        160.83         4.42 o
   4   0  16        555.99        493.04        13.89 o
   6   0  16        177.93        167.91         8.62 o
  -5   1  16        112.90        127.45         4.35 o
  -4   1  16         16.16         17.71         2.09 o
  -3   1  16        288.74        274.68         4.35 o
  -2   1  16        645.93        678.27         8.30 o
  -1   1  16        748.24        762.32         9.59 o
   0   1  16        340.02        386.96         6.82 o
   1   1  16         99.34         89.45         2.38 o
   2   1  16        540.85        563.22         7.02 o
   3   1  16       1203.66       1168.00        12.94 o
   4   1  16        108.80        108.70         5.24 o
   5   1  16         75.55         77.70         4.73 o
   6   1  16          7.82         12.34         2.71 o
  -6   2  16         78.80         87.51         7.24 o
  -5   2  16          0.35         11.37         4.50 o
  -4   2  16        387.63        418.20        10.44 o
  -3   2  16        356.46        347.78         5.70 o
  -2   2  16       1428.07       1399.43        15.63 o
  -1   2  16         49.24         59.72         2.77 o
   0   2  16       1128.00       1144.63        18.74 o
   1   2  16        118.58        134.87         3.21 o
   2   2  16       1024.79        982.85        12.00 o
   3   2  16         12.93         18.08         1.65 o
   4   2  16        159.36        164.13         5.13 o
   5   2  16          0.24          6.13         2.19 o
  -5   3  16        146.20        148.13         5.36 o
  -4   3  16        203.33        171.16         5.55 o
  -3   3  16          3.47          2.39         1.29 o
  -2   3  16         16.18         14.15         1.85 o
  -1   3  16        135.70        126.36         3.84 o
   0   3  16         22.21         26.49         2.18 o
   1   3  16        539.00        546.84         8.61 o
   2   3  16         41.88         44.26         2.65 o
   3   3  16        121.06        130.57         3.55 o
   4   3  16          0.42          1.69         2.16 o
   5   3  16        326.38        317.84        10.31 o
  -5   4  16          4.57          8.35         2.78 o
  -4   4  16        495.78        466.01        10.55 o
  -3   4  16         49.20         44.39         3.02 o
  -2   4  16        696.23        692.78        11.33 o
  -1   4  16         87.52        100.08         4.34 o
   0   4  16         51.17         48.00         3.01 o
   1   4  16        398.05        379.47         7.05 o
   2   4  16        234.39        238.25         5.52 o
   3   4  16         34.89         40.13         2.82 o
   4   4  16        470.81        455.76         9.88 o
   5   4  16         10.01         12.99         4.18 o
  -4   5  16         23.42         19.44         3.75 o
  -3   5  16        183.66        179.56         6.33 o
  -2   5  16        142.12        142.65         4.72 o
  -1   5  16        258.61        254.03         6.73 o
   0   5  16         55.80         53.65         4.16 o
   1   5  16         62.47         69.36         3.53 o
   2   5  16         76.79         71.03         3.73 o
   3   5  16        351.33        333.92         7.31 o
   4   5  16          9.37          4.98         2.41 o
  -3   6  16          0.65          1.47         3.01 o
  -2   6  16         79.98         77.26         5.11 o
  -1   6  16         22.00         19.47         2.82 o
   0   6  16        256.28        253.94         6.85 o
   1   6  16          0.12          2.04         1.99 o
   2   6  16        105.07        128.47         5.18 o
   3   6  16         11.66         12.20         2.52 o
  -2   7  16          0.26          1.02         2.89 o
  -1   7  16         95.98        104.44         6.26 o
   0   7  16          4.88          5.92         2.59 o
   1   7  16        253.32        273.41         7.10 o
  -5   0  17         12.60         13.19         3.22 o
  -3   0  17        344.29        399.82        11.92 o
  -1   0  17       2898.93       2822.71        52.20 o
   1   0  17        737.08        711.90        15.30 o
   3   0  17        239.17        244.97         6.19 o
   5   0  17          1.42          1.25         2.70 o
  -5   1  17         52.01         64.78         3.59 o
  -4   1  17         81.74         82.58         3.55 o
  -3   1  17        191.22        206.38         3.71 o
  -2   1  17        362.09        370.50         5.28 o
  -1   1  17         83.27         69.77         1.95 o
   0   1  17        527.51        554.48         9.36 o
   1   1  17        200.76        187.23         3.99 o
   2   1  17         37.85         38.57         1.78 o
   3   1  17        286.92        291.40         4.73 o
   4   1  17        486.08        465.75        15.10 o
   5   1  17         98.63         94.35         5.29 o
  -6   2  17          2.63          4.50         3.54 o
  -5   2  17        344.60        343.12         8.15 o
  -4   2  17         19.67         20.95         2.40 o
  -3   2  17        828.67        822.30        10.14 o
  -2   2  17         58.22         62.51         2.22 o
  -1   2  17        820.95        836.22        12.34 o
   0   2  17          3.37          3.95         1.39 o
   1   2  17       2634.96       2679.01        30.63 o
   2   2  17          0.42          1.15         1.08 o
   3   2  17         13.33         18.25         1.71 o
   4   2  17         21.64         19.49         2.43 o
   5   2  17        512.54        527.92        10.69 o
  -5   3  17         16.09         15.76         2.51 o
  -4   3  17        158.93        161.21         5.45 o
  -3   3  17        202.97        194.55         5.00 o
  -2   3  17         71.06         76.89         3.29 o
  -1   3  17        180.20        182.77         4.88 o
   0   3  17        358.05        350.38         6.87 o
   1   3  17         69.99         71.85         3.14 o
   2   3  17        727.89        709.32         9.63 o
   3   3  17        118.53        115.19         3.86 o
   4   3  17        190.52        190.22         6.57 o
   5   3  17          0.91          4.43         2.23 o
  -5   4  17         66.42         69.99         5.27 o
  -4   4  17          0.31          2.88         2.05 o
  -3   4  17        622.72        606.09        12.04 o
  -2   4  17        362.47        347.59         8.20 o
  -1   4  17        776.39        735.57        11.96 o
   0   4  17          8.40          8.13         1.82 o
   1   4  17        449.98        399.07         7.39 o
   2   4  17        142.85        128.16         4.33 o
   3   4  17        773.75        768.28        12.05 o
   4   4  17          0.46          3.30         2.21 o
  -4   5  17         68.59         76.89         5.90 o
  -3   5  17         24.13         20.04         2.99 o
  -2   5  17        120.78        127.77         4.56 o
  -1   5  17         74.39         71.74         3.93 o
   0   5  17         15.94         16.38         2.40 o
   1   5  17         35.17         31.26         2.67 o
   2   5  17         61.77         65.04         4.20 o
   3   5  17          4.86          9.19         2.18 o
   4   5  17         79.89         82.09         7.37 o
  -3   6  17         61.34         49.00         5.23 o
  -2   6  17          0.08          1.73         2.46 o
  -1   6  17        104.16        105.89         5.42 o
   0   6  17         28.27         35.19         3.35 o
   1   6  17        134.02        133.97         5.05 o
   2   6  17         12.38          7.38         2.36 o
   3   6  17        115.08        116.66         5.23 o
  -1   7  17          6.63          5.45         2.65 o
   0   7  17         55.97         60.32         4.37 o
   1   7  17          0.35          1.27         2.59 o
  -4   0  18         29.11         39.25         4.83 o
  -2   0  18       1381.05       1290.55        24.68 o
   0   0  18       1514.07       1510.91        29.92 o
   2   0  18       1219.72       1230.48        26.68 o
   4   0  18         24.28         20.11         4.34 o
  -6   1  18          0.08         -0.64         3.06 o
  -5   1  18        103.10        102.93         5.23 o
  -4   1  18         22.51         20.89         2.32 o
  -3   1  18        168.88        166.91         5.18 o
  -2   1  18         28.67         30.41         1.86 o
  -1   1  18         27.49         22.38         2.00 o
   0   1  18          3.82          3.45         1.30 o
   1   1  18         18.26         18.47         1.99 o
   2   1  18        102.67        103.78         4.12 o
   3   1  18        312.23        317.16         5.50 o
   4   1  18         58.59         62.07         4.27 o
   5   1  18        140.60        128.44         5.67 o
  -5   2  18         17.29         13.00         2.31 o
  -4   2  18        342.94        316.05         7.66 o
  -3   2  18         57.79         50.90         2.23 o
  -2   2  18        992.58       1016.98        12.02 o
  -1   2  18        545.77        540.31         9.12 o
   0   2  18        783.42        778.53        11.92 o
   1   2  18         87.72         95.41         4.06 o
   2   2  18        997.11        978.49        12.17 o
   3   2  18         82.33         79.58         2.97 o
   4   2  18        165.60        173.66         6.87 o
   5   2  18         10.54         15.90         2.83 o
  -5   3  18        170.15        177.60         6.02 o
  -4   3  18         29.92         28.38         2.93 o
  -3   3  18        191.84        190.04         6.36 o
  -2   3  18        238.30        229.85         5.40 o
  -1   3  18        120.89        134.16         4.16 o
   0   3  18         51.87         53.46         3.71 o
   1   3  18        797.18        816.20        12.75 o
   2   3  18          0.01          1.50         1.24 o
   3   3  18        308.42        304.91         6.73 o
   4   3  18         54.19         48.60         3.48 o
   5   3  18        186.50        169.76         9.26 o
  -5   4  18          0.02          2.75         2.59 o
  -4   4  18        149.32        150.87         5.71 o
  -3   4  18         12.90         11.88         2.21 o
  -2   4  18        387.72        378.42         8.13 o
  -1   4  18         24.55         31.71         2.67 o
   0   4  18        381.83        393.75         8.00 o
   1   4  18        235.61        218.00         5.28 o
   2   4  18        851.87        786.53        10.88 o
   3   4  18          1.46          5.06         1.89 o
   4   4  18        326.82        315.39        10.20 o
  -4   5  18         15.61         11.44         3.55 o
  -3   5  18         66.64         73.94         4.12 o
  -2   5  18         18.73         16.94         4.41 o
  -1   5  18         77.38         76.99         4.08 o
   0   5  18          2.20          0.44         1.82 o
   1   5  18          1.33          2.22         1.82 o
   2   5  18         13.94         10.24         2.20 o
   3   5  18        152.55        153.92         5.05 o
   4   5  18          3.98          2.88         2.42 o
  -3   6  18         26.88         23.96         4.32 o
  -2   6  18        126.69        121.63         6.33 o
  -1   6  18         25.40         24.78         3.76 o
   0   6  18        179.28        184.88         6.39 o
   1   6  18         73.89         81.00         4.31 o
   2   6  18         60.28         65.67         4.19 o
   3   6  18         81.14         80.63         4.50 o
  -1   7  18         65.90         67.38         4.60 o
   0   7  18          0.29          0.85         2.47 o
   1   7  18         55.46         62.09         4.60 o
  -5   0  19        180.86        203.65         9.49 o
  -3   0  19        496.02        455.21        10.79 o
  -1   0  19       4476.04       4301.59        74.22 o
   1   0  19        219.50        227.17         7.28 o
   3   0  19        397.46        403.01        10.94 o
   5   0  19         66.55         64.34         7.24 o
  -6   1  19          7.74          8.69         3.54 o
  -5   1  19         26.10         33.58         2.92 o
  -4   1  19        121.00        134.18         4.56 o
  -3   1  19         18.34         21.12         1.55 o
  -2   1  19        325.22        309.15         4.77 o
  -1   1  19        212.24        201.96         5.09 o
   0   1  19        126.35        113.08         5.62 o
   1   1  19         14.95          9.45         1.21 o
   2   1  19          9.71         11.12         1.45 o
   3   1  19         96.20        102.15         5.71 o
   4   1  19        443.36        467.16        16.83 o
   5   1  19         14.90         17.24         3.86 o
  -5   2  19        162.32        152.96         7.09 o
  -4   2  19          1.20          2.16         1.69 o
  -3   2  19        162.97        181.58         3.74 o
  -2   2  19         74.28         79.27         3.77 o
  -1   2  19        468.24        445.69         6.94 o
   0   2  19        943.38        925.81        13.83 o
   1   2  19       1017.49       1003.19        13.10 o
   2   2  19         33.66         33.36         2.02 o
   3   2  19        412.39        397.93         6.91 o
   4   2  19          2.60          3.91         1.96 o
   5   2  19        362.97        365.68         9.96 o
  -5   3  19          0.11          1.61         1.90 o
  -4   3  19        221.28        192.02         6.16 o
  -3   3  19         99.23        101.55         6.25 o
  -2   3  19        317.71        322.60         5.99 o
  -1   3  19        549.70        570.05         9.81 o
   0   3  19        780.83        750.80        12.04 o
   1   3  19         50.06         47.71         3.00 o
   2   3  19        610.09        620.58        11.34 o
   3   3  19          4.62          4.45         1.56 o
   4   3  19        119.10        110.75         4.76 o
   5   3  19          5.22          4.91         2.32 o
  -5   4  19          9.12          7.35         7.00 o
  -4   4  19         52.83         46.65         3.87 o
  -3   4  19        157.48        155.03         7.59 o
  -2   4  19          0.44         -0.99         1.65 o
  -1   4  19        211.11        216.72         5.74 o
   0   4  19         46.22         46.86         4.75 o
   1   4  19        205.81        197.12         5.12 o
   2   4  19         41.56         36.37         2.66 o
   3   4  19        575.05        559.52         9.83 o
   4   4  19         36.63         45.22         3.91 o
  -4   5  19        110.18        105.89         6.98 o
  -3   5  19          1.19         -0.71         2.06 o
  -2   5  19         12.68         18.47         2.52 o
  -1   5  19          4.99          1.42         2.35 o
   0   5  19        234.43        236.95         6.48 o
   1   5  19         66.92         61.78         3.55 o
   2   5  19        127.72        135.36         4.82 o
   3   5  19          7.24          8.40         2.24 o
  -3   6  19          1.12          2.59         3.54 o
  -2   6  19          1.03          1.75         2.67 o
  -1   6  19        119.00        120.27         5.87 o
   0   6  19         25.56         32.94         5.93 o
   1   6  19        175.93        173.65         5.56 o
   2   6  19         21.35         28.89         3.09 o
   0   7  19         11.91          8.48         3.06 o
  -4   0  20        598.84        549.98        18.34 o
  -2   0  20        279.88        285.78         8.25 o
   0   0  20        904.07        893.67        18.82 o
   2   0  20        504.19        499.37        12.19 o
   4   0  20         58.55         58.23         6.76 o
  -5   1  20          6.23          5.70         2.31 o
  -4   1  20         19.46         19.64         2.41 o
  -3   1  20        254.27        263.01         4.52 o
  -2   1  20         25.94         23.95         1.83 o
  -1   1  20        777.26        795.99        10.70 o
   0   1  20         84.55         91.87         3.53 o
   1   1  20        417.48        431.62         6.84 o
   2   1  20          9.67         10.68         1.48 o
   3   1  20        207.00        221.43         4.87 o
   4   1  20         21.92         24.78         3.30 o
   5   1  20        224.97        245.42         8.02 o
  -5   2  20          0.09          2.68         1.93 o
  -4   2  20        157.03        155.99         5.32 o
  -3   2  20        155.89        144.36         3.75 o
  -2   2  20        230.97        225.59         4.15 o
  -1   2  20        929.34        918.27        12.16 o
   0   2  20        306.40        282.93         6.17 o
   1   2  20        242.83        259.28         4.90 o
   2   2  20        405.60        402.65         6.20 o
   3   2  20        147.66        145.07         3.87 o
   4   2  20        175.08        157.25         6.04 o
   5   2  20          3.51          6.01         2.74 o
  -5   3  20        125.45        145.42         6.60 o
  -4   3  20         30.76         32.40         3.12 o
  -3   3  20        330.99        295.07         7.62 o
  -2   3  20        370.86        360.16         6.50 o
  -1   3  20         10.39         11.13         2.00 o
   0   3  20         24.43         23.42         2.33 o
   1   3  20       1468.18       1398.46        17.77 o
   2   3  20          2.11          3.95         1.43 o
   3   3  20         31.77         36.16         2.42 o
   4   3  20          7.35          8.46         2.29 o
   5   3  20        125.64        109.69         6.41 o
  -4   4  20         26.08         22.98         3.12 o
  -3   4  20        133.91        134.14         4.66 o
  -2   4  20         58.44         54.70         3.37 o
  -1   4  20         59.70         63.16         3.63 o
   0   4  20        188.69        197.67         6.39 o
   1   4  20          5.23          2.82         1.86 o
   2   4  20        168.72        179.62         4.49 o
   3   4  20         24.42         25.92         2.60 o
   4   4  20        177.16        191.55         7.71 o
  -4   5  20          4.59          3.36         3.13 o
  -3   5  20         65.49         61.29         4.42 o
  -2   5  20         56.38         53.96         3.66 o
  -1   5  20        224.61        216.85         6.19 o
   0   5  20         13.01         19.82         2.70 o
   1   5  20        156.40        152.90         5.34 o
   2   5  20         15.88         17.50         2.26 o
   3   5  20        487.71        501.68        11.03 o
  -3   6  20          2.38          2.85         3.35 o
  -2   6  20         45.71         45.62         4.38 o
  -1   6  20         86.53         81.02         4.65 o
   0   6  20         44.62         44.05         3.77 o
   1   6  20         30.44         26.09         4.43 o
   2   6  20         99.88        100.74         5.59 o
  -5   0  21        332.89        322.85        13.03 o
  -3   0  21        989.21        987.55        20.17 o
  -1   0  21         86.01         71.40         4.77 o
   1   0  21        467.15        463.77        12.39 o
   3   0  21       1134.18       1124.90        35.55 o
   5   0  21          9.20          7.40         4.34 o
  -5   1  21         28.29         20.72         3.11 o
  -4   1  21         78.97         92.19         4.17 o
  -3   1  21         71.62         65.78         2.44 o
  -2   1  21        979.94        967.96        13.86 o
  -1   1  21        258.97        269.65         7.32 o
   0   1  21        793.02        775.97        12.14 o
   1   1  21         77.32         80.59         4.09 o
   2   1  21        878.95        874.28        12.34 o
   3   1  21         93.98         95.15         4.76 o
   4   1  21        580.46        585.91        19.06 o
   5   1  21         20.82         23.92         4.54 o
  -5   2  21        128.95        141.13         5.40 o
  -4   2  21         26.50         24.78         2.80 o
  -3   2  21        122.36        123.73         4.03 o
  -2   2  21          8.81         10.96         1.30 o
  -1   2  21        429.94        440.03         8.76 o
   0   2  21        214.66        214.65         5.35 o
   1   2  21        515.00        529.64         8.63 o
   2   2  21          0.40          0.51         1.09 o
   3   2  21          8.55          7.39         1.59 o
   4   2  21         81.42         70.63         4.11 o
   5   2  21        107.58        105.88         6.21 o
  -5   3  21          0.07          3.54         2.43 o
  -4   3  21         10.34          8.36         2.38 o
  -3   3  21          8.36          4.96         1.79 o
  -2   3  21        172.97        178.60         5.12 o
  -1   3  21          4.47          3.20         1.67 o
   0   3  21        106.31        119.23         4.18 o
   1   3  21         75.93         61.86         2.79 o
   2   3  21        542.32        515.96         9.87 o
   3   3  21          1.90          1.34         1.51 o
   4   3  21         54.90         63.10         4.97 o
  -4   4  21          1.25         -0.76         1.98 o
  -3   4  21        126.10        129.31         6.64 o
  -2   4  21          9.15          9.17         2.10 o
  -1   4  21        206.80        208.22         5.90 o
   0   4  21         22.73         19.40         2.65 o
   1   4  21         71.08         75.60         3.99 o
   2   4  21          9.44          7.92         1.74 o
   3   4  21        157.78        154.67         5.77 o
   4   4  21         29.13         28.39         4.09 o
  -3   5  21         20.59         19.43         3.01 o
  -2   5  21         61.59         58.34         8.74 o
  -1   5  21          7.87          8.78         2.57 o
   0   5  21        325.67        312.02         7.69 o
   1   5  21         49.74         50.10         3.69 o
   2   5  21        236.98        231.22         6.17 o
   3   5  21          6.95          7.59         2.70 o
  -2   6  21          8.40          7.73         2.99 o
  -1   6  21         85.30         92.69         6.15 o
   0   6  21         17.63         16.14         2.88 o
   1   6  21        103.20        106.96         5.41 o
   2   6  21         32.96         37.42         4.03 o
  -4   0  22        361.39        346.17        13.99 o
  -2   0  22        173.72        165.21         6.43 o
   0   0  22        606.18        607.69        14.39 o
   2   0  22        308.02        275.04         8.81 o
   4   0  22        322.71        292.28        13.83 o
  -5   1  22         32.96         34.96         3.75 o
  -4   1  22          0.21         -0.05         1.67 o
  -3   1  22        178.17        184.72         4.21 o
  -2   1  22         29.84         35.02         2.06 o
  -1   1  22       1214.86       1234.20        18.60 o
   0   1  22          2.69          7.24         1.63 o
   1   1  22        612.85        631.60         9.17 o
   2   1  22          0.65          3.16         1.25 o
   3   1  22        621.97        618.84        10.86 o
   4   1  22          1.16          2.87         2.90 o
   5   1  22        433.95        460.82        13.19 o
  -5   2  22          2.11          4.58         2.18 o
  -4   2  22        265.08        245.21         9.92 o
  -3   2  22         58.89         67.66         3.32 o
  -2   2  22        199.63        205.97         4.49 o
  -1   2  22         78.71         71.92         2.17 o
   0   2  22        214.01        221.26         5.53 o
   1   2  22          0.35          0.29         1.01 o
   2   2  22        292.73        302.58         6.31 o
   3   2  22         45.06         45.47         2.73 o
   4   2  22          7.58          7.82         2.70 o
   5   2  22         19.98         27.08         4.37 o
  -5   3  22         22.72         23.77         3.89 o
  -4   3  22          2.91          5.19         2.17 o
  -3   3  22          5.42          4.06         2.14 o
  -2   3  22         19.21         25.42         2.14 o
  -1   3  22          1.91         -1.52         1.46 o
   0   3  22         56.61         50.88         3.28 o
   1   3  22        735.02        697.96        10.40 o
   2   3  22         28.77         34.27         2.42 o
   3   3  22        216.04        214.26         6.46 o
   4   3  22         13.23          9.47         2.90 o
  -4   4  22        106.53         97.44         5.44 o
  -3   4  22         66.15         64.03         4.33 o
  -2   4  22        266.68        270.24         8.78 o
  -1   4  22         25.21         32.40         3.04 o
   0   4  22        460.91        462.18         9.68 o
   1   4  22         96.38         93.56         4.56 o
   2   4  22         17.23         21.90         2.53 o
   3   4  22         11.61         13.90         3.23 o
   4   4  22         67.14         53.19         4.94 o
  -3   5  22         23.29         16.94         4.34 o
  -2   5  22          1.79          2.91         2.67 o
  -1   5  22        246.94        263.50        10.45 o
   0   5  22         12.03         14.16         2.65 o
   1   5  22         90.75         95.76         4.89 o
   2   5  22          2.69          5.19         2.26 o
   3   5  22        185.62        178.42        10.29 o
  -2   6  22         91.73         92.59         5.90 o
  -1   6  22          2.00          4.03         2.54 o
   0   6  22         62.96         57.47         4.20 o
   1   6  22          2.26          2.24         2.51 o
   2   6  22        162.85        172.35         7.04 o
  -5   0  23         90.16        102.47         7.72 o
  -3   0  23        189.48        171.37        11.98 o
  -1   0  23        178.05        184.46         7.11 o
   1   0  23        329.70        327.07         9.84 o
   3   0  23        761.63        773.24        25.98 o
   5   0  23          1.25          1.77         4.18 o
  -5   1  23          3.31          1.72         2.44 o
  -4   1  23         81.23         76.79         4.27 o
  -3   1  23         15.39         22.46         2.13 o
  -2   1  23        240.13        256.19         5.04 o
  -1   1  23         43.26         54.34         2.14 o
   0   1  23        288.65        278.62         6.27 o
   1   1  23        202.37        212.47         4.33 o
   2   1  23        422.45        410.22         8.28 o
   3   1  23         11.39         17.75         2.44 o
   4   1  23        345.99        344.28        20.67 o
   5   1  23         23.59         22.20         3.92 o
  -5   2  23         91.91        106.96         5.20 o
  -4   2  23         10.71         13.45         2.45 o
  -3   2  23        799.33        772.03        14.33 o
  -2   2  23          0.18          3.45         1.35 o
  -1   2  23         30.42         33.51         2.23 o
   0   2  23         68.75         71.80         3.67 o
   1   2  23        355.24        353.91         7.58 o
   2   2  23         17.10         18.68         1.88 o
   3   2  23          1.64         -1.09         1.76 o
   4   2  23         12.30          9.56         2.95 o
  -4   3  23         89.03        106.69         6.42 o
  -3   3  23          1.87          3.17         1.72 o
  -2   3  23         68.17         61.41         3.20 o
  -1   3  23         12.16         14.34         2.20 o
   0   3  23         45.32         54.23         3.45 o
   1   3  23         10.15          5.48         1.99 o
   2   3  23        824.38        797.22        13.45 o
   3   3  23          3.38         -0.87         1.98 o
   4   3  23        100.74        102.80         7.09 o
  -4   4  23          0.05          0.56         2.75 o
  -3   4  23         41.00         46.14         3.83 o
  -2   4  23        180.38        176.34         5.52 o
  -1   4  23        563.16        524.75        10.17 o
   0   4  23         52.44         46.63         3.48 o
   1   4  23        161.76        150.83         5.21 o
   2   4  23        104.21        109.77         5.80 o
   3   4  23         49.84         45.73         3.90 o
  -3   5  23         42.24         48.46         4.82 o
  -2   5  23         48.29         51.20         4.48 o
  -1   5  23         13.64         17.05         2.84 o
   0   5  23        291.97        296.50         7.72 o
   1   5  23         65.05         56.83         4.11 o
   2   5  23         34.06         43.12         3.73 o
   3   5  23         50.71         54.06         4.50 o
  -2   6  23          1.68          3.12         2.99 o
  -1   6  23        132.56        141.22         6.08 o
   0   6  23          5.35          9.27         2.76 o
   1   6  23        104.18        104.22         5.52 o
  -4   0  24        145.14        145.10         9.17 o
  -2   0  24        206.41        180.98         7.05 o
   0   0  24         82.09         91.50         5.67 o
   2   0  24        567.46        577.93        14.79 o
   4   0  24        668.76        685.91        24.45 o
  -5   1  24        132.75        120.50         9.57 o
  -4   1  24         14.93         10.86         2.96 o
  -3   1  24         43.34         50.11         2.98 o
  -2   1  24         56.82         72.01         6.05 o
  -1   1  24        358.69        351.01         7.32 o
   0   1  24          3.86          6.98         1.71 o
   1   1  24         38.44         42.46         2.94 o
   2   1  24        272.35        276.66         6.63 o
   3   1  24        232.13        226.90         6.05 o
   4   1  24          0.00          2.65         2.72 o
  -5   2  24         28.28         37.88         4.30 o
  -4   2  24         15.08         12.49         2.50 o
  -3   2  24          4.89          8.68         1.93 o
  -2   2  24        484.09        490.06         8.02 o
  -1   2  24         18.66         21.55         1.78 o
   0   2  24        193.28        185.49         5.32 o
   1   2  24          2.20          5.79         2.00 o
   2   2  24        128.03        131.00         5.46 o
   3   2  24          3.27          4.32         1.99 o
   4   2  24         39.06         38.16         4.72 o
  -4   3  24          1.13          3.94         3.94 o
  -3   3  24        383.88        370.34        12.29 o
  -2   3  24          1.90          1.71         1.47 o
  -1   3  24        505.24        504.03         9.73 o
   0   3  24         17.56         16.96         2.48 o
   1   3  24        347.79        347.10         7.84 o
   2   3  24          0.31          5.01         2.14 o
   3   3  24        224.57        216.30         7.26 o
   4   3  24        115.18        130.03         6.80 o
  -4   4  24          5.45          9.19         3.43 o
  -3   4  24         90.24         83.11         5.00 o
  -2   4  24         45.14         52.05         3.12 o
  -1   4  24         35.51         45.80         3.59 o
   0   4  24        430.30        433.13        13.61 o
   1   4  24          0.85          2.05         2.08 o
   2   4  24         57.42         57.93         3.93 o
   3   4  24         16.22         13.46         2.84 o
  -3   5  24         19.67         26.73         4.52 o
  -2   5  24         43.39         38.03         4.20 o
  -1   5  24         85.55         83.07         5.18 o
   0   5  24         67.89         65.31         4.97 o
   1   5  24         57.73         54.20         4.01 o
   2   5  24         53.73         52.57         4.10 o
  -1   6  24         49.41         60.26         4.56 o
   0   6  24         87.98         90.50         5.28 o
   1   6  24          0.12         -0.64         2.51 o
  -5   0  25         45.08         55.66         6.76 o
  -3   0  25         47.30         49.87         6.60 o
  -1   0  25         97.06        112.99         5.79 o
   1   0  25         65.74         71.30         5.35 o
   3   0  25        358.50        374.93        19.38 o
  -5   1  25          8.25         10.33         3.01 o
  -4   1  25        339.86        315.70        19.30 o
  -3   1  25          0.62          2.44         2.56 o
  -2   1  25         27.66         28.35         2.56 o
  -1   1  25         43.13         40.29         3.34 o
   0   1  25        510.13        506.60         9.84 o
   1   1  25         22.07         22.93         2.55 o
   2   1  25        172.62        184.03         6.43 o
   3   1  25         45.74         42.42         3.28 o
   4   1  25         90.51         81.65         6.20 o
  -4   2  25          0.24          1.12         2.54 o
  -3   2  25         11.69          8.28         3.01 o
  -2   2  25          0.94          2.93         1.37 o
  -1   2  25          4.61          9.10         3.74 o
   0   2  25         33.38         33.79         2.91 o
   1   2  25        509.65        514.50         9.93 o
   2   2  25          0.01          2.88         2.11 o
   3   2  25        112.71        117.31         5.19 o
   4   2  25         34.54         27.35         4.26 o
  -4   3  25        110.23        120.70        13.67 o
  -3   3  25         98.12        103.68         6.82 o
  -2   3  25        803.97        794.87        11.86 o
  -1   3  25         29.57         35.18         3.11 o
   0   3  25        432.96        401.91         8.62 o
   1   3  25          2.83          3.01         2.02 o
   2   3  25        181.44        169.08         5.58 o
   3   3  25         11.10          7.15         2.71 o
   4   3  25         79.87         76.79        12.23 o
  -3   4  25         44.04         51.38        11.18 o
  -2   4  25         53.95         61.74         4.00 o
  -1   4  25        189.03        196.28         6.01 o
   0   4  25          0.53          7.48         2.37 o
   1   4  25        123.87        116.49         5.33 o
   2   4  25         57.60         54.59         3.94 o
   3   4  25         66.07         69.51         5.17 o
  -3   5  25          6.53          8.15         3.75 o
  -2   5  25         19.51         17.67         3.76 o
  -1   5  25          0.23          0.59         2.28 o
   0   5  25        110.90        115.49         5.64 o
   1   5  25         68.52         69.38         4.59 o
   2   5  25         15.64         13.31         2.97 o
  -4   0  26         78.05         73.19         7.72 o
  -2   0  26          3.91          3.46         2.39 o
   0   0  26          4.51          3.98         5.07 o
   2   0  26         38.74         29.09         3.98 o
   4   0  26        287.96        279.25        14.48 o
  -5   1  26         68.13         73.83         5.57 o
  -4   1  26        108.63         98.94         7.00 o
  -3   1  26        375.74        370.77        14.16 o
  -2   1  26         25.32         26.33         2.57 o
  -1   1  26        415.37        406.98         8.28 o
   0   1  26         24.76         37.90         2.91 o
   1   1  26        422.26        448.05        18.22 o
   2   1  26         29.17         31.95         2.95 o
   3   1  26        326.33        331.17         7.72 o
   4   1  26         31.32         31.45         4.43 o
  -4   2  26          4.43          8.66         3.13 o
  -3   2  26          0.01         -1.66         2.49 o
  -2   2  26        162.93        151.51         6.64 o
  -1   2  26          4.28          2.92         1.77 o
   0   2  26          4.01          0.85         2.04 o
   1   2  26          0.03          0.34         1.83 o
   2   2  26        444.00        428.22         9.07 o
   3   2  26          3.38          3.50         2.41 o
   4   2  26         60.05         58.43         5.74 o
  -4   3  26         13.87         10.43         3.47 o
  -3   3  26        397.19        396.78        12.45 o
  -2   3  26        145.06        148.03         6.87 o
  -1   3  26        289.95        305.31         7.71 o
   0   3  26         28.41         24.94         2.82 o
   1   3  26        297.70        301.14         8.41 o
   2   3  26         31.24         28.91         3.06 o
   3   3  26         17.71         11.33         2.87 o
  -3   4  26          0.07          1.13         4.26 o
  -2   4  26         72.66         69.04         4.99 o
  -1   4  26          0.65          3.74         2.31 o
   0   4  26        293.91        297.11         7.70 o
   1   4  26         37.18         31.89         3.30 o
   2   4  26         30.66         33.03         3.61 o
   3   4  26          1.05          6.21         2.93 o
  -2   5  26          4.80          8.43         3.09 o
  -1   5  26        170.49        164.23         6.05 o
   0   5  26          4.81          4.81         2.53 o
   1   5  26         39.47         40.85         3.86 o
   2   5  26         24.00         27.73         3.71 o
  -3   0  27         16.24         15.93         4.66 o
  -1   0  27         97.12         91.09         6.03 o
   1   0  27         94.24        104.65         8.36 o
   3   0  27        210.72        229.09        13.43 o
  -4   1  27         85.08         94.05         6.31 o
  -3   1  27          1.77          7.04         2.98 o
  -2   1  27        154.12        149.56         4.88 o
  -1   1  27         25.71         28.45         2.73 o
   0   1  27        955.07        937.47        15.00 o
   1   1  27         59.83         66.54         3.86 o
   2   1  27        316.54        302.87         7.28 o
   3   1  27          0.53          2.81         2.10 o
   4   1  27         89.57         88.07         6.92 o
  -4   2  27        149.04        129.31         9.73 o
  -3   2  27          8.61          7.52         3.11 o
  -2   2  27         20.57         28.20         2.86 o
  -1   2  27         78.23         83.24         5.27 o
   0   2  27         22.91         19.02         2.57 o
   1   2  27        221.28        229.36         6.35 o
   2   2  27         18.72         20.96         2.83 o
   3   2  27         83.18         91.02         5.95 o
   4   2  27         19.46         19.69         4.19 o
  -4   3  27         27.92         33.87         6.27 o
  -3   3  27         10.31         12.95         3.64 o
  -2   3  27        314.34        313.35        14.95 o
  -1   3  27          4.64          6.25         2.31 o
   0   3  27         36.01         46.35         3.61 o
   1   3  27          8.64          6.74         2.27 o
   2   3  27        143.25        134.38         7.36 o
   3   3  27          5.67          8.17         2.82 o
  -3   4  27         26.23         20.23         4.24 o
  -2   4  27          9.52         11.04         3.09 o
  -1   4  27        129.58        135.29         5.66 o
   0   4  27          9.44         12.54         2.74 o
   1   4  27         35.00         34.91         4.07 o
   2   4  27         37.60         31.82         4.76 o
  -2   5  27         58.27         57.47         5.02 o
  -1   5  27         31.01         41.63         4.00 o
   0   5  27        192.79        181.57         6.41 o
   1   5  27         13.28         15.95         3.08 o
  -4   0  28        113.72        125.31         9.33 o
  -2   0  28         11.33         15.18         3.18 o
   0   0  28        768.84        760.74        18.37 o
   2   0  28         43.58         55.57         5.28 o
   4   0  28        208.06        190.62        12.06 o
  -4   1  28          7.94         10.69         3.24 o
  -3   1  28         96.00        100.94        10.70 o
  -2   1  28         16.39         19.70         2.69 o
  -1   1  28         45.02         47.11         3.35 o
   0   1  28         45.14         59.63         3.70 o
   1   1  28        612.45        617.74        11.95 o
   2   1  28         47.19         57.76         3.80 o
   3   1  28        111.64        107.96         5.85 o
   4   1  28         42.71         39.85         5.00 o
  -4   2  28        133.64        119.94         7.44 o
  -3   2  28         69.26         65.40         6.03 o
  -2   2  28        187.70        193.04         7.85 o
  -1   2  28          8.14          9.93         2.27 o
   0   2  28          4.04          4.81         2.09 o
   1   2  28          0.31         -1.19         2.00 o
   2   2  28        253.01        233.49         6.63 o
   3   2  28         39.24         34.65         3.96 o
  -3   3  28         95.83         89.13        11.18 o
  -2   3  28         11.71         15.79         2.69 o
  -1   3  28         53.81         59.49         5.15 o
   0   3  28          0.65         -0.60         2.11 o
   1   3  28         14.70         18.13         2.92 o
   2   3  28          0.10         -0.34         2.06 o
   3   3  28        142.52        146.18        10.45 o
  -3   4  28          8.86         11.18         3.87 o
  -2   4  28         17.13         10.59         3.15 o
  -1   4  28          4.22          2.56         2.43 o
   0   4  28        107.79        106.38         5.42 o
   1   4  28          8.44          9.38         2.71 o
   2   4  28          2.85          1.55         2.45 o
  -1   5  28        245.68        261.10         7.77 o
   0   5  28         18.55         15.50         3.17 o
   1   5  28         90.21         94.10         5.51 o
  -3   0  29         17.90         15.76         5.15 o
  -1   0  29        480.90        508.24        13.99 o
   1   0  29        657.68        647.79        17.78 o
   3   0  29        410.97        406.98        18.18 o
  -4   1  29         24.50         24.97         5.39 o
  -3   1  29          0.28          3.38         2.84 o
  -2   1  29         68.17         75.40         4.08 o
  -1   1  29          0.50         -0.40         2.35 o
   0   1  29         40.60         42.34         3.34 o
   1   1  29         69.50         68.09         4.07 o
   2   1  29        124.17        129.11         5.47 o
   3   1  29          1.92          6.65         2.69 o
  -4   2  29          2.67          3.30         3.24 o
  -3   2  29        219.21        206.41         8.70 o
  -2   2  29         10.52         13.81         3.53 o
  -1   2  29        226.03        223.11         6.37 o
   0   2  29         87.50         82.41         6.92 o
   1   2  29         90.33        102.75         6.59 o
   2   2  29          5.26          5.38         2.31 o
   3   2  29         31.77         29.99         3.80 o
  -3   3  29          8.69          5.03         3.86 o
  -2   3  29        184.70        184.43         7.08 o
  -1   3  29         11.61         13.07         3.06 o
   0   3  29         10.79         11.81         2.70 o
   1   3  29          1.66          0.01         2.11 o
   2   3  29         56.84         59.09         4.29 o
   3   3  29         38.75         42.44         5.51 o
  -2   4  29          4.70          4.70         2.95 o
  -1   4  29         19.23         18.74         3.04 o
   0   4  29          1.65         -0.14         2.60 o
   1   4  29         33.55         34.67         3.68 o
   2   4  29          2.59          3.00         2.61 o
  -4   0  30         60.88         56.62         7.72 o
  -2   0  30         22.70         28.41         4.09 o
   0   0  30        717.06        735.91        18.48 o
   2   0  30        206.15        195.85         8.64 o
  -4   1  30         17.56         13.91         3.64 o
  -3   1  30         23.71         25.82         4.14 o
  -2   1  30          1.14          2.88         1.97 o
  -1   1  30         53.79         61.08         3.88 o
   0   1  30         16.14         17.63         2.71 o
   1   1  30         59.67         63.84         5.10 o
   2   1  30         26.18         28.88         3.16 o
   3   1  30         46.97         50.14         5.56 o
  -3   2  30         13.85         11.28         3.47 o
  -2   2  30         80.68         86.02         6.49 o
  -1   2  30         94.95         92.45         4.76 o
   0   2  30        166.11        154.39         5.51 o
   1   2  30          2.00          5.16         2.35 o
   2   2  30        252.80        266.96         7.82 o
   3   2  30          0.03          2.97         3.29 o
  -3   3  30         51.13         52.39         7.24 o
  -2   3  30          8.42         11.01         3.12 o
  -1   3  30        102.74        100.03         5.20 o
   0   3  30         45.41         50.41         6.01 o
   1   3  30         26.94         28.15         3.36 o
   2   3  30          1.63          0.72         2.39 o
  -2   4  30         31.78         23.41         3.86 o
  -1   4  30          9.53          6.50         2.66 o
   0   4  30         66.57         71.97         4.74 o
   1   4  30          1.17          5.94         2.69 o
  -3   0  31         48.95         46.49         6.92 o
  -1   0  31        251.28        254.33         9.72 o
   1   0  31        186.63        199.33         8.81 o
   3   0  31          5.95          0.32         4.34 o
  -3   1  31          0.98          0.80         2.96 o
  -2   1  31         83.02         81.73         4.44 o
  -1   1  31         25.32         27.68         3.01 o
   0   1  31         74.30         82.44         4.57 o
   1   1  31         22.50         19.64         2.94 o
   2   1  31         74.69         74.10         7.44 o
   3   1  31          0.87          4.69         3.46 o
  -3   2  31         31.36         31.67         4.66 o
  -2   2  31          0.75          6.78         2.74 o
  -1   2  31          3.27          4.05         2.20 o
   0   2  31         81.23         77.75         4.60 o
   1   2  31        174.53        171.11         5.90 o
   2   2  31         82.85         98.41         5.19 o
  -2   3  31        164.27        166.30         6.96 o
  -1   3  31          3.55          3.45         2.37 o
   0   3  31         42.10         41.97         4.27 o
   1   3  31         36.74         37.56         3.78 o
   2   3  31         12.50         10.89         2.90 o
  -1   4  31         52.45         52.03         4.32 o
   0   4  31          6.20          6.98         2.84 o
   1   4  31        150.64        156.46         7.57 o
  -2   0  32          5.80          9.54         3.35 o
   0   0  32        397.06        429.73        23.81 o
   2   0  32          2.30          2.84         3.24 o
  -3   1  32         42.16         39.31         6.60 o
  -2   1  32         12.07         14.27         2.58 o
  -1   1  32        164.35        162.31         6.90 o
   0   1  32         63.01         55.05         3.95 o
   1   1  32         68.58         74.78         4.56 o
   2   1  32          3.50          3.76         2.40 o
  -3   2  32          1.91          5.30         3.47 o
  -2   2  32        144.67        136.36        10.06 o
  -1   2  32         55.57         55.81         4.10 o
   0   2  32          4.13          7.67         2.58 o
   1   2  32          0.10          3.04         2.40 o
   2   2  32        243.71        250.28        12.75 o
  -2   3  32          0.63         -1.65         2.66 o
  -1   3  32         83.52         87.17         5.04 o
   0   3  32         25.34         25.96         3.71 o
   1   3  32         64.10         72.76         4.82 o
  -3   0  33         87.90        105.85        10.46 o
  -1   0  33         67.54         58.75         5.69 o
   1   0  33         96.37         91.27         7.17 o
  -3   1  33          4.66          2.41         3.07 o
  -2   1  33          8.02         12.02         3.00 o
  -1   1  33          0.09          3.89         2.31 o
   0   1  33         96.94         92.82         5.03 o
   1   1  33          6.79          8.12         2.63 o
   2   1  33         31.58         32.24         5.20 o
  -2   2  33         23.44         27.39         3.90 o
  -1   2  33        119.33        126.67         5.79 o
   0   2  33         70.82         62.53         4.40 o
   1   2  33         77.67         76.73         5.56 o
   2   2  33         14.73         22.39         3.26 o
  -1   3  33         11.74         11.38         2.85 o
   0   3  33         52.33         68.37         4.74 o
   1   3  33         13.65         12.96         3.14 o
  -2   0  34        101.78         99.57        10.30 o
   0   0  34        211.91        239.30         9.95 o
   2   0  34         49.89         46.06         6.68 o
  -2   1  34          0.67          5.12         3.35 o
  -1   1  34          8.57          8.48         2.67 o
   0   1  34          3.70          1.63         2.38 o
   1   1  34         40.24         46.90         4.16 o
   2   1  34        134.85        134.12         7.12 o
  -2   2  34        246.64        244.94        10.46 o
  -1   2  34         15.00         22.01         3.18 o
   0   2  34         73.03         71.58         4.73 o
   1   2  34          2.31          3.88         2.52 o
  -1   0  35        107.86        120.10         8.13 o
   1   0  35        115.72        100.23         7.90 o
  -2   1  35         32.88         38.52         5.29 o
  -1   1  35          2.88          4.10         2.58 o
   0   1  35          4.75          3.65         2.53 o
   1   1  35         19.30         19.64         4.25 o
  -1   2  35        187.13        172.19         6.94 o
   0   2  35          6.98         10.05         2.95 o
   0   0  36        119.22        129.82         8.70 o
  -1   1  36         56.62         61.39         5.99 o
   0   1  36          9.97         14.85         3.04 o
                                                
